# Supplementary material for: Plasmonic nanoparticle amyloid corona for screening Aβ oligomeric aggregate-degrading drugs
Source: Nat Commun. 2021 Jan 27;12:639. doi: 10.1038/s41467-020-20611-4 (PMC7840768; doi:10.1038/s41467-020-20611-4)
Supplement: Supplementary file 4 — Source Data [file 41467_2020_20611_MOESM4_ESM.xlsx]

## Sheet: Figure 1
	Figure 1A- Schmatic illustration
	Figure 1B- TEM images
	Figure 1C- TEM images
	Figure 1D- Cryo-TEM images
	Figure 1E- Schmatic illustration

## Sheet: Figure 2
	Figure 2A- Schmatic illustration
	Figure 2B- Relative resistance changes of antibody-immobilzed graphene sensor										Figure 2C- Hydrodynamic diameters and zeta potentials of AuNps and PNACs
																				-19.04	-18.35	-22.45	-19.9467	1.7924
		Bare AuNP			PNAC							Bare AuNP			PNAC
		Mean	SD	N	Mean	SD	N					Mean	SD	N	Mean	SD	N			Bare AuNP			PNAC
	60000000000	0.453682	0.293185	5	2.5119	0.665532	5				Diameter (nm)	22.45	0.92	3	29.03	1.22	3		Diameter (nm)	21.76	21.84	23.75	28.13	28.22	30.75
	A11	0.507624	0.287221	5	2.34533	0.686722	5				Zeta potentials	-24.38	0.86	3	-19.95	1.77	3		Zeta potentials	-25.64	-23.84	-23.68	-19.04	-18.34	-22.45
	OC	0.293173	0.266256	5	0.27243	0.070459	5
											Figure 2E- the changes in hydrodynamic diameters of AuNPs and PNACs before and after freeze-thaw process (FT)
		6E10 antibody
	Bare AuNPs	0.57331	0.10225	0.48624	0.18516	0.92145						Bare AuNP			PNAC								PNAC
	PNAC	2.6592	2.66669	1.25053	3.23428	2.7488						Mean	SD	N	Mean	SD	N			Bare AuNP			PNAC
											Before FT	22.45	0.92	3	28.7056	1.12292	3		Before FT	22.45	23.75	25	27.68	28.11	30.3
		A11 antibody									After FT	N. A.	N. A.	3	28.8017	1.02292	3		After FT	N. A.	N. A.	3	28.71	28	30.1
	Bare AuNPs	0.863388	0.717	0.023333	0.51339	0.42101
	PNAC	1.59367	2.87077	3.41217	1.81236	2.03768					Figure 2D- XPS survey spectra of AuNPs and PNAC
		OC antibody									Binding Energy (eV)	Bare_AuNP	PNAC
	Bare AuNPs	0.22325	0.041224	0.80042	0.12429	0.27668					1350.08	1434787	713396
	PNAC	0.25385	0.15324	0.36052	0.3221	0.279812					1349.08	1441323	710520
											1348.08	1436655	710994
											1347.08	1431725	710955
											1346.08	1430169	714749
		6E10 antibody									1345.08	1425786	710588
	one-tailed student T-test	0.00175454									1344.08	1425248	706827
											1343.08	1423742	706678
		A11 antibody									1342.08	1423369	708544
	one-tailed student T-test	0.003582									1341.08	1423625	705059
											1340.08	1426515	706308
		OC antibody									1339.08	1420625	707560
	one-tailed student T-test	0.894694									1338.08	1418609	705299
											1337.08	1409936	707070
											1336.08	1405877	704814
											1335.08	1408546	705896
											1334.08	1406432	702298
											1333.08	1398052	703505
											1332.08	1397189	700203
											1331.08	1386276	702011
											1330.08	1396454	703138
											1329.08	1381023	703058
											1328.08	1385790	705806
											1327.08	1384209	699488
											1326.08	1370608	696536
											1325.08	1382683	698457
											1324.08	1376963	695172
											1323.08	1374849	701218
											1322.08	1369232	699973
											1321.08	1373065	696965
											1320.08	1368988	694216
											1319.08	1368062	690421
											1318.08	1364564	697053
											1317.08	1351535	693547
											1316.08	1354596	690863
											1315.08	1350109	694204
											1314.08	1351267	694631
											1313.08	1348297	690068
											1312.08	1350101	695397
											1311.08	1343176	696130
											1310.08	1345812	698518
											1309.08	1343679	693970
											1308.08	1343259	691046
											1307.08	1348986	695207
											1306.08	1344962	693373
											1305.08	1345996	695500
											1304.08	1343104	697347
											1303.08	1342868	699139
											1302.08	1337397	693113
											1301.08	1334874	691208
											1300.08	1332913	693910
											1299.08	1333739	690354
											1298.08	1325054	687838
											1297.08	1329379	690770
											1296.08	1325013	689671
											1295.08	1323575	685874
											1294.08	1322943	689285
											1293.08	1323957	689905
											1292.08	1324013	692874
											1291.08	1314372	688293
											1290.08	1321502	687337
											1289.08	1322343	688539
											1288.08	1314401	685941
											1287.08	1313057	691853
											1286.08	1318986	687760
											1285.08	1313596	689101
											1284.08	1313603	689001
											1283.08	1311152	691554
											1282.08	1313378	686446
											1281.08	1311210	687941
											1280.08	1313460	688117
											1279.08	1314221	690332
											1278.08	1310857	690174
											1277.08	1308984	690526
											1276.08	1308316	690740
											1275.08	1306816	690425
											1274.08	1310697	690963
											1273.08	1309815	693736
											1272.08	1310194	691335
											1271.08	1308496	691868
											1270.08	1302827	694666
											1269.08	1304773	694894
											1268.08	1306860	689046
											1267.08	1301931	689704
											1266.08	1303685	690093
											1265.08	1305243	689331
											1264.08	1311346	688864
											1263.08	1305613	692643
											1262.08	1308694	693209
											1261.08	1307592	692936
											1260.08	1306090	692738
											1259.08	1300527	692595
											1258.08	1299014	690854
											1257.08	1302530	689778
											1256.08	1301057	690625
											1255.08	1300891	695649
											1254.08	1305301	693777
											1253.08	1304692	693585
											1252.08	1305350	692416
											1251.08	1307062	693579
											1250.08	1308214	697967
											1249.08	1307955	694007
											1248.08	1308720	698567
											1247.08	1306624	696876
											1246.08	1307437	695756
											1245.08	1304637	699667
											1244.08	1304007	697605
											1243.08	1306795	700209
											1242.08	1301724	696050
											1241.08	1299223	699834
											1240.08	1297930	698052
											1239.08	1302171	699858
											1238.08	1297996	700174
											1237.08	1297309	700381
											1236.08	1300002	704877
											1235.08	1297744	702480
											1234.08	1299206	701667
											1233.08	1298710	702540
											1232.08	1300329	704584
											1231.08	1302135	705093
											1230.08	1302117	704264
											1229.08	1303889	707722
											1228.08	1298010	708630
											1227.08	1302213	707003
											1226.08	1300541	712458
											1225.08	1300286	705626
											1224.08	1296072	705948
											1223.08	1294730	706169
											1222.08	1293466	707364
											1221.08	1295343	705584
											1220.08	1290624	701267
											1219.08	1291344	702045
											1218.08	1288009	697681
											1217.08	1280513	694923
											1216.08	1283712	694674
											1215.08	1278990	687706
											1214.08	1277883	688234
											1213.08	1268712	688419
											1212.08	1272542	684432
											1211.08	1269041	688302
											1210.08	1267508	685098
											1209.08	1262134	683745
											1208.08	1265705	684324
											1207.08	1269350	679290
											1206.08	1266181	683762
											1205.08	1272463	683679
											1204.08	1269358	685242
											1203.08	1263862	678751
											1202.08	1261349	678539
											1201.08	1264306	679003
											1200.08	1265330	682176
											1199.08	1264962	680854
											1198.08	1269083	681614
											1197.08	1267956	685005
											1196.08	1264340	683962
											1195.08	1264218	682642
											1194.08	1266891	679838
											1193.08	1269508	684574
											1192.08	1265569	682006
											1191.08	1265649	684127
											1190.08	1268162	680091
											1189.08	1270020	683616
											1188.08	1269502	681304
											1187.08	1263027	684716
											1186.08	1266211	686390
											1185.08	1269225	683336
											1184.08	1266270	686632
											1183.08	1269290	685207
											1182.08	1262256	686214
											1181.08	1267350	685117
											1180.08	1266832	688954
											1179.08	1270792	686232
											1178.08	1266581	689094
											1177.08	1267752	685018
											1176.08	1265145	685459
											1175.08	1263168	691775
											1174.08	1268275	688502
											1173.08	1266401	688875
											1172.08	1264942	688576
											1171.08	1269223	688462
											1170.08	1268235	687527
											1169.08	1267879	690484
											1168.08	1271890	691259
											1167.08	1275407	691130
											1166.08	1270252	692072
											1165.08	1273497	694457
											1164.08	1276493	690001
											1163.08	1273253	692603
											1162.08	1273034	690769
											1161.08	1271616	695369
											1160.08	1271116	692057
											1159.08	1274150	694387
											1158.08	1272426	693057
											1157.08	1270776	694264
											1156.08	1270506	692790
											1155.08	1272856	693957
											1154.08	1272945	694816
											1153.08	1272122	693711
											1152.08	1271580	695915
											1151.08	1273011	698256
											1150.08	1274987	694290
											1149.08	1277009	696749
											1148.08	1275015	694894
											1147.08	1270424	695142
											1146.08	1273252	694699
											1145.08	1274667	694014
											1144.08	1275325	697117
											1143.08	1276422	696874
											1142.08	1271510	697342
											1141.08	1275815	698832
											1140.08	1275494	696532
											1139.08	1274485	699278
											1138.08	1272829	694332
											1137.08	1272841	698617
											1136.08	1275814	697972
											1135.08	1276821	698328
											1134.08	1277316	700886
											1133.08	1275798	699021
											1132.08	1276036	699741
											1131.08	1278079	700069
											1130.08	1277056	697990
											1129.08	1274448	701038
											1128.08	1275481	699235
											1127.08	1278091	699295
											1126.08	1278043	702048
											1125.08	1275087	701186
											1124.08	1276111	699380
											1123.08	1276952	700131
											1122.08	1277670	700501
											1121.08	1278976	698733
											1120.08	1273224	700763
											1119.08	1273373	701886
											1118.08	1271978	703654
											1117.08	1276259	706017
											1116.08	1278985	702549
											1115.08	1279124	703270
											1114.08	1274462	704614
											1113.08	1282847	702309
											1112.08	1281769	701412
											1111.08	1277215	706463
											1110.08	1277018	704243
											1109.08	1279274	701924
											1108.08	1276959	705284
											1107.08	1282800	706583
											1106.08	1282484	705285
											1105.08	1277041	703850
											1104.08	1275634	705044
											1103.08	1280129	701810
											1102.08	1281711	703003
											1101.08	1285706	702224
											1100.08	1281639	703679
											1099.08	1287036	705450
											1098.08	1282281	699822
											1097.08	1282293	703562
											1096.08	1286116	705986
											1095.08	1285623	701453
											1094.08	1288197	702975
											1093.08	1284891	705581
											1092.08	1291663	706219
											1091.08	1290060	709869
											1090.08	1287321	704050
											1089.08	1285369	705202
											1088.08	1289247	701748
											1087.08	1282615	703988
											1086.08	1287207	699910
											1085.08	1282078	697816
											1084.08	1278970	702449
											1083.08	1278261	693729
											1082.08	1276175	694259
											1081.08	1274011	691514
											1080.08	1275320	688048
											1079.08	1269086	687722
											1078.08	1268152	680523
											1077.08	1269900	683545
											1076.08	1267313	682668
											1075.08	1277282	683392
											1074.08	1285757	694199
											1073.08	1331679	712926
											1072.08	1434804	776633
											1071.08	1459516	843237
											1070.08	1350552	777487
											1069.08	1289614	706023
											1068.08	1270014	687911
											1067.08	1266359	683031
											1066.08	1266697	685121
											1065.08	1263118	679999
											1064.08	1261299	683601
											1063.08	1256202	682396
											1062.08	1262088	682524
											1061.08	1260885	681254
											1060.08	1263547	680293
											1059.08	1261270	680431
											1058.08	1264594	677693
											1057.08	1264266	677723
											1056.08	1263964	680930
											1055.08	1264927	682633
											1054.08	1263203	681711
											1053.08	1269331	685518
											1052.08	1267905	680519
											1051.08	1266798	682739
											1050.08	1262627	686340
											1049.08	1263631	682768
											1048.08	1262159	681100
											1047.08	1266190	683704
											1046.08	1266803	685431
											1045.08	1266949	687263
											1044.08	1265473	684657
											1043.08	1271045	686765
											1042.08	1269779	688891
											1041.08	1268622	681172
											1040.08	1268071	687646
											1039.08	1266673	689505
											1038.08	1271739	682710
											1037.08	1267133	687576
											1036.08	1268967	689209
											1035.08	1271435	688389
											1034.08	1266897	687749
											1033.08	1269201	687540
											1032.08	1268225	688642
											1031.08	1272951	691444
											1030.08	1271091	688126
											1029.08	1273414	691867
											1028.08	1271860	690509
											1027.08	1270412	690741
											1026.08	1271684	691138
											1025.08	1274676	691333
											1024.08	1274665	694329
											1023.08	1272645	692590
											1022.08	1273433	691101
											1021.08	1280311	692695
											1020.08	1277645	694824
											1019.08	1276473	694867
											1018.08	1279703	697587
											1017.08	1280409	695888
											1016.08	1280278	697453
											1015.08	1278057	696376
											1014.08	1277204	695209
											1013.08	1277834	698790
											1012.08	1282736	694588
											1011.08	1274373	694721
											1010.08	1281212	697400
											1009.08	1279954	694613
											1008.08	1276733	696680
											1007.08	1282936	697991
											1006.08	1279123	696730
											1005.08	1281745	699074
											1004.08	1283105	699015
											1003.08	1285477	706502
											1002.08	1284532	703836
											1001.08	1288789	704822
											1000.08	1288198	706354
											999.08	1286659	703650
											998.08	1286892	703505
											997.08	1287159	703161
											996.08	1284442	706340
											995.08	1285467	703579
											994.08	1285665	701030
											993.08	1281544	699130
											992.08	1282942	699206
											991.08	1279183	697705
											990.08	1281801	698398
											989.08	1276620	695095
											988.08	1284511	697424
											987.08	1280136	696106
											986.08	1282657	700263
											985.08	1285751	699092
											984.08	1285017	698715
											983.08	1287546	704899
											982.08	1290840	707000
											981.08	1291872	707246
											980.08	1300696	709002
											979.08	1299796	715725
											978.08	1303148	719095
											977.08	1305083	719611
											976.08	1300955	719317
											975.08	1298781	715828
											974.08	1290228	712121
											973.08	1296558	704692
											972.08	1290851	705931
											971.08	1289735	698904
											970.08	1281569	701647
											969.08	1280377	691763
											968.08	1268306	691353
											967.08	1269727	684216
											966.08	1269075	682721
											965.08	1264146	681732
											964.08	1260997	678350
											963.08	1257588	678162
											962.08	1264881	680535
											961.08	1262144	676559
											960.08	1261270	680061
											959.08	1263012	676453
											958.08	1261508	680810
											957.08	1260000	678523
											956.08	1258726	683936
											955.08	1259017	679364
											954.08	1261786	678413
											953.08	1262937	679286
											952.08	1262676	680536
											951.08	1265966	679579
											950.08	1264400	683722
											949.08	1261883	679537
											948.08	1266114	682417
											947.08	1265903	680265
											946.08	1265120	683577
											945.08	1270656	681315
											944.08	1268298	681081
											943.08	1262966	682296
											942.08	1265486	686492
											941.08	1267520	681239
											940.08	1266420	683614
											939.08	1267160	682224
											938.08	1269807	684154
											937.08	1267513	684082
											936.08	1270808	688401
											935.08	1269807	685788
											934.08	1266967	683208
											933.08	1264814	683367
											932.08	1268869	683290
											931.08	1265484	685205
											930.08	1269344	684303
											929.08	1273286	683928
											928.08	1270912	685238
											927.08	1267121	681145
											926.08	1270218	685394
											925.08	1269528	685443
											924.08	1270161	689205
											923.08	1266963	687009
											922.08	1269084	689592
											921.08	1265488	688871
											920.08	1271355	684375
											919.08	1270639	688628
											918.08	1272288	689202
											917.08	1271201	687611
											916.08	1272632	691475
											915.08	1272052	690365
											914.08	1274402	690870
											913.08	1270759	688973
											912.08	1275519	688208
											911.08	1269083	691869
											910.08	1273632	689265
											909.08	1276381	688997
											908.08	1274511	691165
											907.08	1276527	692679
											906.08	1277464	689199
											905.08	1271577	688777
											904.08	1275119	693075
											903.08	1273386	689841
											902.08	1278205	693158
											901.08	1277910	694638
											900.08	1276719	692671
											899.08	1274276	692948
											898.08	1273080	692956
											897.08	1279221	690924
											896.08	1281401	695719
											895.08	1279141	693806
											894.08	1279675	696057
											893.08	1282922	694470
											892.08	1278964	697325
											891.08	1279299	698526
											890.08	1283095	695347
											889.08	1281096	696038
											888.08	1279980	696118
											887.08	1285625	698389
											886.08	1282758	696104
											885.08	1283034	697024
											884.08	1278229	700628
											883.08	1281946	693969
											882.08	1284072	696808
											881.08	1280809	697038
											880.08	1281333	697381
											879.08	1280084	698203
											878.08	1286786	697486
											877.08	1284391	696143
											876.08	1287459	698038
											875.08	1289266	702594
											874.08	1285410	700388
											873.08	1285406	701604
											872.08	1285672	701840
											871.08	1288127	699437
											870.08	1281921	700844
											869.08	1291519	698486
											868.08	1289780	702650
											867.08	1287210	703161
											866.08	1287715	699563
											865.08	1292536	701191
											864.08	1286927	704541
											863.08	1289238	706468
											862.08	1291812	700614
											861.08	1288798	704639
											860.08	1287911	704540
											859.08	1287894	705517
											858.08	1295201	705479
											857.08	1292782	705513
											856.08	1292923	704401
											855.08	1292122	705959
											854.08	1289433	707270
											853.08	1295973	704492
											852.08	1288804	705328
											851.08	1292565	701795
											850.08	1293207	702346
											849.08	1294425	705741
											848.08	1295198	705100
											847.08	1295515	708578
											846.08	1297001	706799
											845.08	1288916	710334
											844.08	1293051	705145
											843.08	1297016	712837
											842.08	1299283	712495
											841.08	1296983	707842
											840.08	1295177	711334
											839.08	1298620	709255
											838.08	1299020	709505
											837.08	1297238	709800
											836.08	1296167	710789
											835.08	1297638	711362
											834.08	1299973	712402
											833.08	1298414	711699
											832.08	1300888	711476
											831.08	1297802	712649
											830.08	1298043	709257
											829.08	1302686	709038
											828.08	1307069	711038
											827.08	1300235	712001
											826.08	1303423	713475
											825.08	1303520	713781
											824.08	1302666	711264
											823.08	1305594	710742
											822.08	1302724	714949
											821.08	1309079	713684
											820.08	1302225	712634
											819.08	1306520	713621
											818.08	1303185	716135
											817.08	1307246	715738
											816.08	1308474	714217
											815.08	1307318	715605
											814.08	1309076	716138
											813.08	1308059	717266
											812.08	1308559	715528
											811.08	1305032	714201
											810.08	1305244	715795
											809.08	1309139	719918
											808.08	1309994	715193
											807.08	1311905	716802
											806.08	1311697	719724
											805.08	1308205	715028
											804.08	1309578	716827
											803.08	1313781	719301
											802.08	1314743	721181
											801.08	1317151	717538
											800.08	1314381	723595
											799.08	1315062	723015
											798.08	1317259	721902
											797.08	1317736	721141
											796.08	1316849	719761
											795.08	1312549	721308
											794.08	1309640	723872
											793.08	1314505	721818
											792.08	1322047	722023
											791.08	1321871	723569
											790.08	1316377	721754
											789.08	1319938	722214
											788.08	1325727	723320
											787.08	1318679	725368
											786.08	1320589	722989
											785.08	1316417	724006
											784.08	1326675	722417
											783.08	1323132	726573
											782.08	1319280	726426
											781.08	1327002	727119
											780.08	1325667	726022
											779.08	1323920	728330
											778.08	1324600	728053
											777.08	1323687	727946
											776.08	1328780	724979
											775.08	1326320	728129
											774.08	1327785	728015
											773.08	1323340	731478
											772.08	1329795	729639
											771.08	1325701	730035
											770.08	1327835	727494
											769.08	1327044	730440
											768.08	1332529	728570
											767.08	1331660	730422
											766.08	1334610	730817
											765.08	1334574	728998
											764.08	1336495	731220
											763.08	1343704	734062
											762.08	1346741	729426
											761.08	1347444	734272
											760.08	1341918	734335
											759.08	1340475	736996
											758.08	1337729	733695
											757.08	1339066	733376
											756.08	1331575	733089
											755.08	1330839	735807
											754.08	1328870	734461
											753.08	1326667	731609
											752.08	1327945	732431
											751.08	1328033	731492
											750.08	1327951	731624
											749.08	1327059	734228
											748.08	1325186	734531
											747.08	1324484	733381
											746.08	1324348	733960
											745.08	1327425	734858
											744.08	1329343	738115
											743.08	1326912	737120
											742.08	1329178	734478
											741.08	1330304	739432
											740.08	1326778	736133
											739.08	1331342	734473
											738.08	1330887	736543
											737.08	1332681	738990
											736.08	1326776	738130
											735.08	1332275	738132
											734.08	1326909	738117
											733.08	1330005	737557
											732.08	1330151	739958
											731.08	1334788	741600
											730.08	1335112	741807
											729.08	1333589	738324
											728.08	1332625	740250
											727.08	1331600	741900
											726.08	1331410	743104
											725.08	1337427	744611
											724.08	1335534	743997
											723.08	1340198	744031
											722.08	1337474	747363
											721.08	1338217	741369
											720.08	1338200	745294
											719.08	1342940	745550
											718.08	1342977	745670
											717.08	1342665	745509
											716.08	1341407	745822
											715.08	1342083	744738
											714.08	1342825	747540
											713.08	1345031	750485
											712.08	1341441	745212
											711.08	1350620	747628
											710.08	1341457	747163
											709.08	1339900	748087
											708.08	1347679	746594
											707.08	1336860	751729
											706.08	1346548	751672
											705.08	1348865	750277
											704.08	1346472	750100
											703.08	1353652	747875
											702.08	1351552	752926
											701.08	1348418	751695
											700.08	1347249	751815
											699.08	1347064	750905
											698.08	1348865	751054
											697.08	1352792	754062
											696.08	1354895	753755
											695.08	1351100	757516
											694.08	1354149	757028
											693.08	1350465	756717
											692.08	1355440	753490
											691.08	1354576	753370
											690.08	1354731	755734
											689.08	1358115	757646
											688.08	1353528	758643
											687.08	1358544	762365
											686.08	1354895	759246
											685.08	1360836	758313
											684.08	1355833	755390
											683.08	1358833	760057
											682.08	1359846	757987
											681.08	1363779	758376
											680.08	1363408	760799
											679.08	1362455	760645
											678.08	1359845	760897
											677.08	1365430	761044
											676.08	1367311	765939
											675.08	1367855	765588
											674.08	1366302	764131
											673.08	1362038	764205
											672.08	1367180	761222
											671.08	1366971	763922
											670.08	1367860	767889
											669.08	1367393	767767
											668.08	1368782	766405
											667.08	1368165	764220
											666.08	1375184	769636
											665.08	1369769	768349
											664.08	1369193	766534
											663.08	1370630	769353
											662.08	1378057	767742
											661.08	1370930	765782
											660.08	1373645	768436
											659.08	1372627	765396
											658.08	1377108	772301
											657.08	1378620	769221
											656.08	1373158	767767
											655.08	1373511	771932
											654.08	1373539	773481
											653.08	1378336	767611
											652.08	1379991	773158
											651.08	1375752	771315
											650.08	1382394	770044
											649.08	1388806	774967
											648.08	1385956	772280
											647.08	1394052	775296
											646.08	1395569	771931
											645.08	1398644	778551
											644.08	1400453	780865
											643.08	1406925	781921
											642.08	1408037	777522
											641.08	1395221	775893
											640.08	1400173	781853
											639.08	1397309	779471
											638.08	1389893	775057
											637.08	1385531	772777
											636.08	1384327	779733
											635.08	1380276	780934
											634.08	1384614	774281
											633.08	1380724	774621
											632.08	1381989	778698
											631.08	1383873	783880
											630.08	1386442	778175
											629.08	1383845	779710
											628.08	1378362	781613
											627.08	1384605	780715
											626.08	1385259	780107
											625.08	1386882	784010
											624.08	1383831	784068
											623.08	1386200	783634
											622.08	1382106	778764
											621.08	1385035	791739
											620.08	1386408	787211
											619.08	1391816	782677
											618.08	1392517	787405
											617.08	1389355	786929
											616.08	1391129	784491
											615.08	1386873	788774
											614.08	1389464	787784
											613.08	1391620	787714
											612.08	1390391	787121
											611.08	1388637	789519
											610.08	1391279	792259
											609.08	1393469	789672
											608.08	1390440	793306
											607.08	1395339	790686
											606.08	1392395	795158
											605.08	1398318	791978
											604.08	1396049	794367
											603.08	1399078	790079
											602.08	1393708	794179
											601.08	1396664	798646
											600.08	1397318	796553
											599.08	1400726	794065
											598.08	1405359	795533
											597.08	1396186	796325
											596.08	1401635	798338
											595.08	1405223	797369
											594.08	1403196	800187
											593.08	1406895	797525
											592.08	1407792	795545
											591.08	1408505	801132
											590.08	1408371	800357
											589.08	1408100	801862
											588.08	1411437	802951
											587.08	1413760	806028
											586.08	1408383	803087
											585.08	1412300	803870
											584.08	1414577	807542
											583.08	1412054	801373
											582.08	1410230	807304
											581.08	1421017	807821
											580.08	1414112	806720
											579.08	1417406	809111
											578.08	1419948	811726
											577.08	1426547	809013
											576.08	1419973	811959
											575.08	1425512	810648
											574.08	1427713	813325
											573.08	1427009	809413
											572.08	1430327	808969
											571.08	1425021	804947
											570.08	1427081	808876
											569.08	1426772	813437
											568.08	1430727	812119
											567.08	1432636	810252
											566.08	1440578	815221
											565.08	1433889	821271
											564.08	1439653	823821
											563.08	1431491	819424
											562.08	1434251	814229
											561.08	1426673	818272
											560.08	1431246	816477
											559.08	1434266	817260
											558.08	1435866	817481
											557.08	1431945	815048
											556.08	1433362	817477
											555.08	1435113	822822
											554.08	1438595	814384
											553.08	1442615	819445
											552.08	1442838	815651
											551.08	1447112	819405
											550.08	1465424	819909
											549.08	1479574	819486
											548.08	1501517	820837
											547.08	1518022	823890
											546.08	1530069	832671
											545.08	1506835	822983
											544.08	1470734	809752
											543.08	1444893	803682
											542.08	1428195	795922
											541.08	1407530	793725
											540.08	1402208	788812
											539.08	1394017	791300
											538.08	1398324	797731
											537.08	1405330	804428
											536.08	1427887	820788
											535.08	1441372	832334
											534.08	1477383	840106
											533.08	1556935	900835
											532.08	1617065	994714
											531.08	1550437	1000281
											530.08	1435303	890194
											529.08	1381768	798618
											528.08	1363766	775105
											527.08	1358589	768415
											526.08	1360736	767617
											525.08	1362104	767907
											524.08	1366185	776241
											523.08	1374499	780187
											522.08	1368611	772500
											521.08	1358702	773317
											520.08	1358497	765413
											519.08	1356362	766104
											518.08	1359275	765546
											517.08	1354629	762235
											516.08	1356035	760520
											515.08	1358346	758387
											514.08	1359452	764226
											513.08	1356872	760879
											512.08	1355664	761951
											511.08	1354793	756317
											510.08	1355950	757255
											509.08	1350278	756386
											508.08	1358910	750702
											507.08	1364134	745097
											506.08	1354797	746566
											505.08	1354142	747144
											504.08	1355147	745189
											503.08	1359211	744193
											502.08	1366969	753860
											501.08	1374067	759159
											500.08	1376243	764080
											499.08	1395646	776175
											498.08	1456885	815136
											497.08	1510894	888156
											496.08	1483008	902803
											495.08	1399432	811517
											494.08	1356619	754625
											493.08	1345700	730780
											492.08	1334296	720524
											491.08	1331051	716159
											490.08	1330122	714702
											489.08	1329278	712930
											488.08	1333769	714352
											487.08	1329840	715729
											486.08	1328202	716507
											485.08	1331350	714529
											484.08	1334164	712635
											483.08	1333182	710750
											482.08	1333041	711810
											481.08	1330674	711383
											480.08	1332284	712566
											479.08	1335107	716723
											478.08	1332583	717771
											477.08	1325920	715105
											476.08	1330556	715139
											475.08	1336126	712618
											474.08	1337607	714779
											473.08	1338298	715948
											472.08	1338879	715889
											471.08	1336284	718303
											470.08	1342366	718701
											469.08	1333816	716153
											468.08	1337719	720046
											467.08	1340571	715623
											466.08	1339782	719395
											465.08	1340921	718243
											464.08	1345138	720087
											463.08	1339690	718852
											462.08	1342759	713076
											461.08	1345219	721200
											460.08	1342505	715966
											459.08	1341514	722207
											458.08	1347862	718748
											457.08	1346064	720215
											456.08	1346342	723596
											455.08	1348955	728224
											454.08	1350068	724183
											453.08	1352895	729059
											452.08	1344112	729590
											451.08	1354031	724623
											450.08	1352353	725328
											449.08	1354792	724429
											448.08	1351842	727728
											447.08	1354785	728375
											446.08	1350294	727607
											445.08	1354297	724388
											444.08	1355602	729330
											443.08	1351417	728002
											442.08	1357709	730870
											441.08	1357709	729912
											440.08	1360630	728071
											439.08	1359388	730867
											438.08	1359959	730264
											437.08	1361584	730165
											436.08	1364133	734309
											435.08	1362683	728115
											434.08	1359989	733282
											433.08	1368025	731658
											432.08	1362836	734676
											431.08	1368548	735169
											430.08	1366457	732925
											429.08	1369996	735361
											428.08	1372831	733076
											427.08	1365149	733910
											426.08	1369293	733721
											425.08	1369258	734677
											424.08	1370145	738957
											423.08	1373409	735278
											422.08	1374720	737899
											421.08	1373857	741614
											420.08	1375625	741042
											419.08	1373094	739452
											418.08	1377573	740675
											417.08	1380098	739516
											416.08	1375793	737513
											415.08	1379457	736834
											414.08	1378651	739574
											413.08	1381817	737982
											412.08	1383145	742356
											411.08	1385209	739330
											410.08	1385009	740230
											409.08	1384862	740265
											408.08	1388444	744380
											407.08	1389490	738989
											406.08	1390404	743258
											405.08	1388548	740279
											404.08	1388675	744493
											403.08	1394410	741113
											402.08	1393938	752975
											401.08	1397519	768948
											400.08	1399006	799980
											399.08	1401987	789804
											398.08	1398313	758030
											397.08	1401523	745524
											396.08	1398774	741864
											395.08	1403073	742708
											394.08	1410704	740260
											393.08	1400199	742674
											392.08	1407541	743095
											391.08	1407878	740367
											390.08	1407163	742772
											389.08	1406114	744170
											388.08	1407247	743259
											387.08	1413310	745900
											386.08	1415792	746163
											385.08	1414307	745581
											384.08	1422852	745870
											383.08	1422399	749869
											382.08	1420184	748679
											381.08	1426121	746823
											380.08	1418476	748295
											379.08	1422505	746843
											378.08	1429606	752197
											377.08	1429173	751017
											376.08	1426504	754738
											375.08	1427294	750110
											374.08	1429859	744764
											373.08	1429682	748558
											372.08	1433192	746806
											371.08	1432914	745739
											370.08	1431888	743234
											369.08	1430655	742630
											368.08	1431702	738807
											367.08	1434139	740088
											366.08	1429571	744250
											365.08	1434318	743986
											364.08	1432877	740489
											363.08	1438368	741615
											362.08	1441093	742809
											361.08	1441669	742496
											360.08	1452372	745952
											359.08	1454656	744262
											358.08	1475383	753181
											357.08	1488690	756896
											356.08	1525439	755992
											355.08	1566722	768517
											354.08	1619664	779316
											353.08	1639961	787149
											352.08	1607040	778761
											351.08	1547478	758079
											350.08	1487548	747243
											349.08	1441632	732597
											348.08	1414531	722770
											347.08	1395126	718799
											346.08	1382479	715077
											345.08	1377597	712274
											344.08	1373191	711779
											343.08	1372042	712781
											342.08	1375747	711919
											341.08	1383013	711706
											340.08	1403895	719456
											339.08	1437212	721353
											338.08	1477635	734601
											337.08	1559553	751721
											336.08	1643194	773110
											335.08	1696805	785847
											334.08	1652176	777785
											333.08	1546517	756120
											332.08	1439519	730005
											331.08	1370950	711990
											330.08	1325503	701844
											329.08	1298853	694978
											328.08	1278527	691461
											327.08	1274361	689412
											326.08	1263494	684157
											325.08	1251126	688889
											324.08	1251550	684561
											323.08	1247068	680612
											322.08	1239366	682447
											321.08	1241895	680514
											320.08	1239753	685409
											319.08	1240493	682287
											318.08	1235019	682466
											317.08	1234697	680926
											316.08	1235767	686601
											315.08	1234592	686693
											314.08	1237000	687201
											313.08	1236922	684886
											312.08	1231152	684823
											311.08	1234609	684663
											310.08	1233527	684674
											309.08	1236410	687499
											308.08	1236019	685968
											307.08	1233658	690912
											306.08	1233910	686804
											305.08	1232754	685512
											304.08	1231512	684840
											303.08	1231235	681929
											302.08	1230798	683382
											301.08	1230650	679710
											300.08	1226725	680014
											299.08	1227874	677433
											298.08	1228499	680423
											297.08	1223887	680289
											296.08	1226684	681079
											295.08	1226934	680711
											294.08	1229897	679969
											293.08	1226741	684309
											292.08	1232351	681892
											291.08	1235676	680256
											290.08	1254301	690296
											289.08	1275554	711382
											288.08	1283935	737462
											287.08	1284714	754515
											286.08	1305180	781942
											285.08	1342864	833315
											284.08	1313866	793663
											283.08	1257229	711552
											282.08	1223863	676812
											281.08	1222556	666367
											280.08	1219029	661156
											279.08	1219560	662680
											278.08	1218298	657473
											277.08	1221028	660648
											276.08	1218511	659008
											275.08	1219219	658424
											274.08	1217289	655673
											273.08	1218775	660474
											272.08	1222235	668927
											271.08	1236381	679238
											270.08	1240952	693336
											269.08	1246086	701919
											268.08	1234305	691050
											267.08	1230380	675068
											266.08	1221204	663418
											265.08	1219183	658006
											264.08	1226516	659443
											263.08	1221393	659071
											262.08	1223211	657909
											261.08	1223308	655554
											260.08	1221822	655092
											259.08	1220645	658438
											258.08	1221519	657208
											257.08	1224688	659595
											256.08	1224577	658400
											255.08	1222136	655532
											254.08	1227258	658642
											253.08	1219978	659612
											252.08	1223546	657578
											251.08	1220490	657343
											250.08	1223221	660719
											249.08	1224232	658856
											248.08	1224698	660359
											247.08	1224763	660830
											246.08	1226097	660128
											245.08	1228926	659586
											244.08	1231492	662599
											243.08	1228718	659787
											242.08	1224789	659181
											241.08	1231140	662815
											240.08	1227783	661137
											239.08	1228531	662050
											238.08	1229178	659974
											237.08	1230099	661231
											236.08	1228540	663648
											235.08	1233747	661041
											234.08	1230497	661196
											233.08	1237106	662672
											232.08	1236189	663966
											231.08	1235468	663381
											230.08	1235439	662419
											229.08	1233264	662111
											228.08	1234080	665736
											227.08	1236714	662570
											226.08	1240911	662798
											225.08	1238145	664276
											224.08	1235733	664935
											223.08	1235491	661141
											222.08	1235310	665729
											221.08	1234665	667931
											220.08	1238211	666076
											219.08	1239103	669206
											218.08	1242057	671629
											217.08	1244584	672090
											216.08	1241489	672069
											215.08	1240429	668925
											214.08	1237643	669113
											213.08	1234928	663728
											212.08	1240912	661154
											211.08	1239439	656345
											210.08	1236205	658051
											209.08	1234102	656232
											208.08	1233245	652132
											207.08	1233656	651520
											206.08	1235773	651043
											205.08	1234900	650869
											204.08	1233257	647823
											203.08	1239386	649722
											202.08	1241270	654151
											201.08	1259045	674209
											200.08	1273569	706548
											199.08	1290701	739494
											198.08	1283087	744680
											197.08	1254769	692688
											196.08	1245250	657092
											195.08	1241841	652973
											194.08	1246432	652297
											193.08	1239855	645960
											192.08	1244004	650853
											191.08	1240146	653692
											190.08	1241810	654725
											189.08	1243349	652886
											188.08	1241577	648389
											187.08	1244785	649860
											186.08	1246335	648768
											185.08	1246075	647488
											184.08	1247744	651002
											183.08	1245745	650854
											182.08	1248665	648086
											181.08	1249926	652551
											180.08	1243555	647551
											179.08	1244670	647868
											178.08	1250383	649298
											177.08	1247269	646771
											176.08	1246752	650096
											175.08	1249361	648390
											174.08	1246671	650999
											173.08	1251708	649774
											172.08	1251786	648449
											171.08	1251001	647841
											170.08	1257078	651674
											169.08	1256960	657004
											168.08	1261124	657523
											167.08	1258715	652698
											166.08	1256347	658805
											165.08	1255744	653301
											164.08	1257137	652327
											163.08	1259632	649492
											162.08	1262348	646828
											161.08	1260619	645749
											160.08	1254786	648307
											159.08	1258965	646690
											158.08	1259499	648160
											157.08	1261011	648652
											156.08	1262755	651316
											155.08	1264336	650753
											154.08	1263967	656161
											153.08	1272626	659587
											152.08	1270945	662993
											151.08	1278632	673412
											150.08	1277457	671814
											149.08	1272707	659159
											148.08	1267920	648753
											147.08	1265171	647075
											146.08	1268995	645074
											145.08	1267253	644949
											144.08	1270757	644798
											143.08	1266454	640733
											142.08	1269864	643944
											141.08	1269599	644423
											140.08	1267040	646491
											139.08	1273999	646173
											138.08	1273302	647170
											137.08	1273477	645115
											136.08	1269902	649392
											135.08	1276791	648814
											134.08	1277386	657024
											133.08	1278557	657378
											132.08	1279492	651521
											131.08	1282090	646813
											130.08	1282255	646425
											129.08	1280966	645079
											128.08	1282539	644569
											127.08	1287048	644272
											126.08	1285901	644219
											125.08	1286803	646195
											124.08	1293515	647594
											123.08	1292944	644584
											122.08	1297187	645781
											121.08	1294872	644907
											120.08	1303735	651699
											119.08	1306763	648494
											118.08	1300637	649748
											117.08	1308142	656294
											116.08	1309632	653530
											115.08	1311764	650797
											114.08	1310827	653684
											113.08	1320016	651496
											112.08	1320468	650914
											111.08	1323496	650922
											110.08	1323891	652796
											109.08	1319776	648645
											108.08	1316379	645721
											107.08	1312740	643591
											106.08	1306708	638915
											105.08	1299471	635324
											104.08	1298140	636173
											103.08	1298139	639518
											102.08	1294396	634435
											101.08	1292006	632047
											100.08	1293424	636819
											99.08	1290477	641556
											98.08	1280658	621700
											97.08	1263149	607080
											96.08	1256984	601488
											95.08	1258263	599806
											94.08	1257494	597666
											93.08	1257645	595343
											92.08	1269769	596204
											91.08	1291046	602379
											90.08	1343693	613308
											89.08	1533158	662496
											88.08	1988202	776333
											87.08	1991355	796335
											86.08	1587831	688750
											85.08	1757012	716985
											84.08	2248730	845199
											83.08	1880017	767681
											82.08	1307991	615335
											81.08	1152808	565688
											80.08	1113968	553846
											79.08	1093890	549091
											78.08	1086385	544121
											77.08	1081888	541974
											76.08	1078945	542549
											75.08	1078240	541616
											74.08	1077266	541181
											73.08	1078775	539692
											72.08	1072658	537200
											71.08	1069063	535773
											70.08	1063085	534126
											69.08	1061813	530591
											68.08	1059687	532865
											67.08	1060245	533263
											66.08	1059938	535024
											65.08	1068497	538546
											64.08	1086675	556968
											63.08	1093015	571715
											62.08	1080508	556530
											61.08	1074553	539225
											60.08	1074865	536170
											59.08	1085459	537358
											58.08	1087456	538586
											57.08	1093857	541836
											56.08	1089057	538841
											55.08	1078981	537446
											54.08	1067088	535172
											53.08	1061273	530964
											52.08	1057880	530190
											51.08	1049499	529698
											50.08	1048768	529835
											49.08	1044929	527288
											48.08	1043827	529229
											47.08	1043839	527535
											46.08	1042359	528309
											45.08	1039746	525961
											44.08	1039904	526292
											43.08	1040478	525996
											42.08	1038359	524555
											41.08	1038331	524911
											40.08	1037668	524217
											39.08	1040529	521864
											38.08	1038656	522357
											37.08	1036846	523293
											36.08	1037505	523872
											35.08	1036574	522908
											34.08	1039062	524360
											33.08	1039651	524917
											32.08	1046720	527166
											31.08	1055891	538322
											30.08	1057602	546702
											29.08	1047083	535275
											28.08	1043732	527407
											27.08	1045765	527581
											26.08	1044670	528150
											25.08	1042787	527184
											24.08	1041413	526974
											23.08	1038712	524642
											22.08	1035964	523078
											21.08	1034767	521077
											20.08	1033803	518532
											19.08	1034305	517467
											18.08	1033530	519808
											17.08	1034219	519954
											16.08	1035722	522208
											15.08	1034198	520210
											14.08	1030861	515557
											13.08	1031073	514372
											12.08	1033779	514347
											11.08	1035044	513969
											10.08	1036486	513686
											9.08	1044584	516575
											8.08	1067530	522229
											7.08	1107346	532679
											6.08	1132456	543123
											5.08	1131366	546786
											4.08	1139660	548736
											3.08	1133224	539822
											2.08	1086242	525958
											1.08	1039048	512388
											0.08	1017371	505756
											-0.92	1007014	502448
											-1.92	1003414	501518
											-2.92	1002241	500739
											-3.92	1001852	500654
											-4.92	1001358	500430
											-5.92	1000951	500218
											-6.92	1000631	500289
											-7.92	1000729	500369
											-8.92	1000421	500170
											-9.92	1000536	500102

## Sheet: Figure 3
	Figure 3A- UV-vis spectra (Protease XIV)						Figure 3B- UV-vis spectra (denatured protease XIV)								Figure 3C- A609/A525 of PNAC solution with protease XIV								Figure 3D- Δ Relative absorbance (T1-T0) of PNAC solution with protease XIV									Figure 3E- MMP-9 + Abeta (1-40)									Figure 3G- Denatured MMP-9 abeta 1-40
																Proteaes XIV			Denatured protease XIV					Proteaes XIV			Denatured protease XIV						1 ng/ml	100 pg/ml	10 pg/ml	1 pg/ml	100 fg/ml	10 fg/ml	NC			1 ng/ml	100 pg/ml	10 pg/ml	1 pg/ml	100 fg/ml	10 fg/ml	NC
Wavelength	NC	16 μg/ml	48 μg/ml	80 μg/ml	112 μg/ml		Wavelength	NC	16 μg/ml	48 μg/ml	80 μg/ml	112 μg/ml				Mean	SD	N	Mean	SD	N			Mean	SD	N	Mean	SD	N			400	0.598022	0.591976	0.589728	0.590351	0.598128	0.591958	0.596404		400	0.585455	0.583998	0.583905	0.584334	0.583728	0.583069	0.583426
400	0.6178	0.68733	0.78593	0.88391	0.95684		400	0.590618	0.590829	0.590516	0.595129	0.596404			NC	0.17978	0.0088	3	0.18978	0.0088	3		0.1 μg/ml	0.017457	0.00785	3	0.06868	0.0088	3			401	0.59325	0.587422	0.585008	0.585604	0.59336	0.587392	0.591465		401	0.581002	0.580033	0.5803	0.579678	0.579627	0.579309	0.579427
401	0.60829	0.67738	0.77297	0.8717	0.94059		401	0.586471	0.586638	0.585909	0.590122	0.591465			16 μg/ml	0.56828	0.00569	3	0.25054	0.03635	3		1 μg/ml	0.031478	0.0088	3	0.06871	0.03635	3			402	0.591988	0.586259	0.583613	0.584241	0.592086	0.586125	0.590134		402	0.580039	0.579023	0.57885	0.57863	0.578572	0.578416	0.578257
402	0.60672	0.67547	0.77078	0.86955	0.93833		402	0.585355	0.585582	0.584535	0.589081	0.590134			48 μg/ml	0.70944	0.03635	3	0.26146	0.06936	3		5 μg/ml	0.161925	0.0188	3	0.0706	0.06936	3			403	0.590946	0.58506	0.582347	0.583057	0.590978	0.585179	0.58904		403	0.578962	0.578008	0.577643	0.577592	0.577432	0.577412	0.577125
403	0.60572	0.67421	0.76936	0.86799	0.93645		403	0.584173	0.584282	0.583284	0.588058	0.58904			80 μg/ml	1.12556	0.06936	3	0.26846	0.02579	3		10 μg/ml	0.2117	0.0285	3	0.05088	0.02579	3			404	0.589937	0.583796	0.58114	0.582076	0.589848	0.5843	0.588171		404	0.577745	0.576912	0.576919	0.576553	0.576331	0.57632	0.576126
404	0.60469	0.67298	0.76776	0.86629	0.9332		404	0.582953	0.582874	0.582188	0.586975	0.588171			112 μg/ml	1.08739	0.02579	3	0.25046	0.0323	3		16 μg/ml	0.3785	0.00569	3	0.06076	0.03635	3			405	0.58879	0.582968	0.580144	0.580868	0.588723	0.583229	0.587304		405	0.576682	0.575309	0.575942	0.57547	0.575188	0.575232	0.57517
405	0.60364	0.67174	0.76579	0.86366	0.92903		405	0.581954	0.582204	0.580893	0.586063	0.587304											48 μg/ml	0.51966	0.03635	3	0.07168	0.0323	3			406	0.587421	0.581647	0.578766	0.579488	0.587437	0.581954	0.585963		406	0.575968	0.574726	0.574737	0.574506	0.574342	0.573982	0.574099
406	0.60282	0.67051	0.76467	0.86186	0.92741		406	0.580525	0.581086	0.579898	0.58488	0.585963											80 μg/ml	0.83578	0.06936	3	0.07868	0.0223	3			407	0.586481	0.580547	0.57786	0.578565	0.586076	0.580903	0.584799		407	0.574835	0.573642	0.573868	0.573544	0.573413	0.572954	0.573239
407	0.60181	0.66958	0.76344	0.8601	0.92538		407	0.579861	0.580082	0.578829	0.584019	0.584799											200 μg/ml	0.999651	0.02579	3	0.10068	0.0452	3			408	0.585521	0.579607	0.57689	0.577583	0.584987	0.579861	0.583885		408	0.573788	0.572688	0.573097	0.572597	0.572492	0.572043	0.572356
408	0.60078	0.66869	0.76217	0.85816	0.92289		408	0.579065	0.579078	0.577861	0.583164	0.583885											500 μg/ml	0.948061	0.03877	3						409	0.584483	0.578739	0.575821	0.576467	0.584163	0.578818	0.583092		409	0.572934	0.571964	0.572194	0.57169	0.571588	0.57115	0.571366
409	0.59986	0.66764	0.76108	0.85622	0.92045		409	0.577994	0.578108	0.577028	0.582208	0.583092			0.19271	0.17975	0.16591	0.179457	0.010943				1000 μg/ml	0.941192	0.03545	3						410	0.58375	0.577838	0.57518	0.575644	0.583206	0.578001	0.582067		410	0.571927	0.570962	0.570949	0.57087	0.570616	0.570185	0.570351
410	0.59912	0.66637	0.76054	0.85497	0.91912		410	0.577355	0.577368	0.576208	0.581289	0.582067			0.57828	0.58828	0.56328	0.576613	0.010274				5000 μg/ml	0.990945	0.07815	3	0.096868	0.0443	3			411	0.582403	0.576854	0.574311	0.574573	0.582047	0.576926	0.581065		411	0.571108	0.569905	0.570294	0.569788	0.569585	0.569211	0.569475
411	0.59783	0.66518	0.75877	0.85277	0.91631		411	0.576587	0.576547	0.575302	0.58024	0.581065			0.75948	0.71119	0.67615	0.715607	0.0341624													412	0.581361	0.575763	0.573079	0.573561	0.581048	0.57599	0.579992		412	0.570092	0.569086	0.569367	0.568937	0.568713	0.568356	0.568643
412	0.59669	0.6649	0.75722	0.85077	0.91373		412	0.57534	0.575358	0.574215	0.579125	0.579992			1.22756	1.0384	1.10194	1.12263	0.0785983													413	0.580436	0.574584	0.571944	0.572522	0.57991	0.575149	0.578862		413	0.569183	0.568376	0.568328	0.56812	0.567825	0.567518	0.567685
413	0.59568	0.66416	0.75583	0.84888	0.91131		413	0.574368	0.574131	0.573167	0.578072	0.578862			1.07841	1.10942	0.98878	1.05887	0.0511525													414	0.579499	0.573371	0.570969	0.571483	0.578721	0.574219	0.5777		414	0.568464	0.567648	0.567307	0.567244	0.5669	0.566644	0.566674
414	0.59474	0.6627	0.75454	0.847	0.90896		414	0.573666	0.573085	0.572173	0.577129	0.5777																				415	0.578495	0.572217	0.569797	0.57059	0.577974	0.572875	0.576541		415	0.567782	0.566779	0.566391	0.566329	0.566082	0.565731	0.565948
415	0.59381	0.6614	0.75324	0.84511	0.90656		415	0.572437	0.572316	0.571029	0.576262	0.576541			0.19984	0.17898	0.18456	0.187793	0.00881762													416	0.577396	0.571268	0.569242	0.56958	0.57682	0.571937	0.575699		416	0.566797	0.565795	0.56583	0.565345	0.565285	0.56465	0.565012
416	0.59289	0.66024	0.75197	0.84324	0.90419		416	0.571507	0.571096	0.569974	0.575033	0.575699			0.22545	0.26654	0.30541	0.2658	0.0326477													417	0.576556	0.570529	0.568357	0.568692	0.575765	0.570924	0.57479		417	0.565991	0.564991	0.564949	0.56454	0.564384	0.56397	0.564151
417	0.59199	0.6591	0.7507	0.84136	0.90185		417	0.57076	0.570228	0.569148	0.574199	0.57479			0.22094	0.23182	0.35942	0.270727	0.0628728													418	0.575825	0.569832	0.567596	0.567984	0.574791	0.570022	0.573922		418	0.565371	0.564296	0.564068	0.563898	0.563553	0.563448	0.563491
418	0.5911	0.65806	0.74944	0.8395	0.89952		418	0.570105	0.569363	0.568423	0.573396	0.573922			0.23515	0.27152	0.28785	0.26484	0.0220271													419	0.575114	0.569136	0.567004	0.567334	0.574019	0.569265	0.57315		419	0.56477	0.56366	0.56335	0.56335	0.562886	0.562868	0.562897
419	0.59024	0.65709	0.74819	0.83767	0.89719		419	0.569482	0.568459	0.567772	0.572524	0.57315			0.19785	0.25489	0.29162	0.24812	0.0385796													420	0.574384	0.568497	0.56632	0.566552	0.573595	0.56856	0.572461		420	0.563924	0.563041	0.562794	0.562784	0.562374	0.562092	0.562081
420	0.58941	0.65613	0.74695	0.83581	0.89488		420	0.568863	0.567703	0.567223	0.571698	0.572461																				421	0.573415	0.567829	0.565603	0.566298	0.572769	0.567809	0.571713		421	0.563053	0.562172	0.562165	0.561971	0.561651	0.561459	0.561546
421	0.58862	0.65519	0.74572	0.83397	0.89262		421	0.568175	0.567001	0.566447	0.571007	0.571713																				422	0.572936	0.566956	0.56497	0.565567	0.57194	0.567151	0.571056		422	0.562785	0.561905	0.561826	0.561484	0.561293	0.561084	0.561109
422	0.58786	0.65427	0.74452	0.83214	0.89039		422	0.567329	0.566281	0.565847	0.570442	0.571056																				423	0.572263	0.566238	0.564424	0.564756	0.571191	0.566582	0.570304		423	0.562398	0.561386	0.561361	0.5611	0.560907	0.560521	0.560564
423	0.58714	0.65337	0.74332	0.83032	0.88814		423	0.566667	0.565635	0.565164	0.569778	0.570304																				424	0.571495	0.565709	0.563922	0.564122	0.570541	0.565932	0.569609		424	0.561855	0.560748	0.560747	0.560652	0.560433	0.559891	0.56003
424	0.58645	0.65251	0.74212	0.82852	0.88591		424	0.56617	0.565031	0.56453	0.569002	0.569609																				425	0.570896	0.565269	0.56342	0.563757	0.569979	0.565117	0.56911		425	0.561389	0.560401	0.560176	0.560096	0.559943	0.559492	0.559707
425	0.58579	0.6517	0.74096	0.82675	0.88373		425	0.565699	0.564414	0.56411	0.568253	0.56911																				426	0.570188	0.564771	0.562927	0.563285	0.569477	0.564677	0.568341		426	0.561281	0.560295	0.560127	0.559828	0.559547	0.559448	0.559626
426	0.58517	0.65091	0.73979	0.82483	0.88148		426	0.565178	0.563796	0.563601	0.567974	0.568341																				427	0.569781	0.56404	0.562576	0.562836	0.568881	0.563931	0.567734		427	0.560733	0.559832	0.559678	0.559402	0.559191	0.559046	0.558987
427	0.5846	0.65014	0.73863	0.82292	0.87927		427	0.56445	0.563202	0.563288	0.56765	0.567734																				428	0.569323	0.563582	0.56199	0.562312	0.568311	0.563359	0.567259		428	0.560343	0.559053	0.559219	0.558993	0.558925	0.558638	0.558606
428	0.58408	0.64942	0.73748	0.82101	0.87705		428	0.563901	0.562577	0.562895	0.56698	0.567259																				429	0.568923	0.563188	0.561534	0.561888	0.567935	0.5629	0.566847		429	0.56007	0.558713	0.558902	0.558758	0.558586	0.558314	0.558398
429	0.58359	0.64871	0.73635	0.81909	0.87484		429	0.563571	0.562039	0.562371	0.566455	0.566847																				430	0.568571	0.562719	0.561357	0.561608	0.567706	0.562436	0.56646		430	0.559822	0.559002	0.558738	0.558662	0.558179	0.558062	0.558206
430	0.58315	0.64803	0.73523	0.81719	0.87265		430	0.563293	0.561605	0.561838	0.566225	0.56646																				431	0.567895	0.562395	0.560969	0.561196	0.567157	0.561897	0.566143		431	0.559616	0.558754	0.558545	0.558309	0.558122	0.557756	0.55802
431	0.58274	0.64737	0.73413	0.8153	0.87046		431	0.562609	0.561044	0.561692	0.565545	0.566143																				432	0.56761	0.562181	0.560675	0.560856	0.56693	0.561667	0.5656		432	0.559463	0.558642	0.558527	0.558137	0.558001	0.55759	0.557815
432	0.58237	0.64675	0.73306	0.81343	0.86824		432	0.562423	0.560792	0.561451	0.565304	0.5656																				433	0.567285	0.562031	0.560607	0.560785	0.566667	0.561558	0.565444		433	0.559323	0.558598	0.55834	0.558067	0.557761	0.557577	0.557699
433	0.58203	0.64617	0.73201	0.81158	0.86603		433	0.562128	0.560772	0.561176	0.565009	0.565444																				434	0.56703	0.561788	0.560454	0.560674	0.566432	0.561364	0.565188		434	0.559161	0.558493	0.558129	0.55806	0.557592	0.557472	0.55763
434	0.58173	0.64563	0.73098	0.80974	0.86382		434	0.561969	0.560604	0.560979	0.564593	0.565188																				435	0.566859	0.561513	0.560159	0.560506	0.566221	0.561062	0.564807		435	0.559118	0.558398	0.558088	0.558079	0.557656	0.557346	0.557583
435	0.58147	0.64512	0.72998	0.80792	0.86159		435	0.561868	0.560303	0.560777	0.564255	0.564807																				436	0.566677	0.56144	0.559921	0.560527	0.565967	0.560802	0.564709		436	0.559453	0.558542	0.55839	0.558087	0.558023	0.557542	0.55756
436	0.58126	0.64465	0.729	0.80614	0.85936		436	0.561465	0.560232	0.560344	0.564343	0.564709																				437	0.56632	0.561048	0.559916	0.560263	0.565799	0.560573	0.564398		437	0.559465	0.55837	0.558258	0.558029	0.557935	0.557488	0.557586
437	0.5811	0.64423	0.72806	0.80555	0.8572		437	0.561281	0.560061	0.560223	0.563744	0.564398																				438	0.566142	0.561075	0.559842	0.560207	0.565734	0.560671	0.564438		438	0.559461	0.558536	0.558169	0.557957	0.557973	0.557597	0.557533
438	0.58101	0.64386	0.72716	0.80496	0.85504		438	0.561308	0.560111	0.560266	0.563675	0.564438																				439	0.566036	0.561144	0.559853	0.560208	0.565718	0.560668	0.564417		439	0.559515	0.558721	0.558265	0.558052	0.557964	0.557809	0.557719
439	0.58096	0.64354	0.7263	0.80437	0.85287		439	0.561389	0.559983	0.560333	0.563596	0.564417																				440	0.566077	0.561222	0.559964	0.560288	0.565726	0.560667	0.564367		440	0.559588	0.55888	0.558513	0.558309	0.557999	0.558008	0.557983
440	0.58096	0.64327	0.72548	0.80338	0.85073		440	0.561459	0.559943	0.560376	0.563552	0.564367																				441	0.56633	0.561399	0.560099	0.560482	0.565744	0.560905	0.564462		441	0.559649	0.559057	0.558787	0.558635	0.558225	0.558103	0.558071
441	0.581	0.64304	0.7247	0.80163	0.84861		441	0.561517	0.560349	0.560388	0.563729	0.564462																				442	0.566397	0.561611	0.560027	0.560474	0.565765	0.561035	0.564565		442	0.560033	0.559053	0.558968	0.558966	0.558458	0.558299	0.55848
442	0.5811	0.64285	0.72396	0.79985	0.84647		442	0.561692	0.560455	0.560379	0.563657	0.564565																				443	0.566394	0.561604	0.56005	0.560553	0.566039	0.561176	0.564736		443	0.560301	0.55952	0.559346	0.559031	0.558911	0.558715	0.558653
443	0.58125	0.64274	0.72327	0.79812	0.8443		443	0.561767	0.560717	0.560584	0.563765	0.564736																				444	0.56661	0.561761	0.560273	0.560813	0.566218	0.561306	0.564929		444	0.560573	0.559892	0.559662	0.559371	0.559257	0.558962	0.558926
444	0.58145	0.64269	0.72264	0.79638	0.84213		444	0.561922	0.560907	0.560798	0.564011	0.564929																				445	0.566881	0.56203	0.560642	0.561118	0.56635	0.561564	0.565211		445	0.561	0.560263	0.560042	0.559871	0.55967	0.559215	0.55937
445	0.5817	0.64269	0.72205	0.79465	0.83998		445	0.562248	0.561168	0.560949	0.564216	0.565211																				446	0.567086	0.562333	0.561008	0.561338	0.566523	0.562001	0.565562		446	0.56164	0.5608	0.560588	0.560393	0.560271	0.559671	0.55995
446	0.582	0.64275	0.72152	0.79297	0.83782		446	0.562687	0.561602	0.561071	0.564325	0.565562																				447	0.56742	0.562753	0.561098	0.56147	0.566724	0.562387	0.565701		447	0.562326	0.561521	0.561154	0.56109	0.560804	0.560305	0.560513
447	0.58236	0.6429	0.72106	0.7913	0.83569		447	0.562884	0.562048	0.561374	0.564649	0.565701																				448	0.56788	0.563279	0.561722	0.562006	0.567314	0.56299	0.566225		448	0.563028	0.56232	0.561833	0.561834	0.561412	0.561106	0.561303
448	0.58282	0.64312	0.72065	0.78965	0.83355		448	0.563463	0.562487	0.561885	0.565077	0.566225																				449	0.568283	0.563724	0.562187	0.562441	0.567918	0.563543	0.566868		449	0.563863	0.563187	0.562795	0.562562	0.562262	0.561893	0.562065
449	0.58333	0.64341	0.72031	0.788	0.83144		449	0.564084	0.563033	0.562262	0.565467	0.566868																				450	0.568827	0.56431	0.562764	0.563055	0.568447	0.564288	0.567462		450	0.564606	0.563975	0.563656	0.563306	0.563135	0.562715	0.562944
450	0.58391	0.64376	0.72004	0.78635	0.82935		450	0.564801	0.56376	0.562781	0.566032	0.567462																				451	0.569512	0.565073	0.563452	0.563857	0.568912	0.565175	0.568015		451	0.565318	0.564742	0.564387	0.564085	0.563956	0.563644	0.56393
451	0.58455	0.64418	0.71984	0.78474	0.82728		451	0.565605	0.564632	0.563484	0.566783	0.568015																				452	0.570093	0.565818	0.56389	0.564511	0.569414	0.565808	0.568717		452	0.566385	0.565772	0.565403	0.564895	0.564853	0.564758	0.564809
452	0.58525	0.64467	0.7197	0.78331	0.82525		452	0.566402	0.565497	0.564115	0.567486	0.568717																				453	0.570954	0.566701	0.564669	0.565074	0.570447	0.566844	0.569554		453	0.567344	0.566668	0.56634	0.566123	0.565772	0.565682	0.565646
453	0.58604	0.64524	0.71964	0.78191	0.82323		453	0.567315	0.566334	0.564941	0.568213	0.569554																				454	0.571817	0.567431	0.565595	0.565893	0.571245	0.567749	0.570418		454	0.568376	0.567737	0.567431	0.567222	0.566974	0.566702	0.566786
454	0.58689	0.6459	0.71964	0.78051	0.82119		454	0.568139	0.567282	0.565836	0.569078	0.570418																				455	0.572702	0.568231	0.566594	0.566775	0.572091	0.568731	0.571402		455	0.569591	0.568966	0.568642	0.56837	0.568208	0.567776	0.568029
455	0.58781	0.64664	0.71971	0.77912	0.81919		455	0.569029	0.568343	0.566721	0.56996	0.571402																				456	0.573649	0.569216	0.567599	0.567637	0.573115	0.56987	0.572497		456	0.570996	0.57032	0.569951	0.569664	0.569421	0.568948	0.569301
456	0.58882	0.64745	0.71985	0.77776	0.81726		456	0.570047	0.569475	0.567581	0.570845	0.572497																				457	0.574752	0.570308	0.568522	0.568648	0.57413	0.570969	0.573471		457	0.572387	0.571732	0.571368	0.571068	0.570983	0.57049	0.57079
457	0.58993	0.64835	0.72009	0.7764	0.81534		457	0.571091	0.570533	0.568543	0.57198	0.573471																				458	0.575827	0.571464	0.569726	0.569839	0.575144	0.572355	0.574754		458	0.573729	0.573072	0.572695	0.572448	0.572289	0.571935	0.572005
458	0.59113	0.64936	0.72042	0.77506	0.81345		458	0.572491	0.571811	0.56969	0.573206	0.574754																				459	0.577084	0.572793	0.570958	0.571082	0.576364	0.573722	0.57615		459	0.57527	0.574594	0.574293	0.574088	0.573911	0.573467	0.573583
459	0.59241	0.65047	0.72084	0.77373	0.8116		459	0.573933	0.573285	0.570968	0.574407	0.57615																				460	0.578515	0.574255	0.572263	0.572376	0.577725	0.575177	0.577613		460	0.576928	0.576258	0.575993	0.575803	0.575686	0.57512	0.57536
460	0.59379	0.65167	0.72135	0.77242	0.80977		460	0.575417	0.574876	0.572334	0.575763	0.577613																				461	0.580061	0.575764	0.573718	0.573744	0.57913	0.576839	0.579112		461	0.578618	0.577999	0.577618	0.57742	0.577396	0.57692	0.577122
461	0.59526	0.65296	0.72194	0.77112	0.80796		461	0.576981	0.576497	0.573762	0.577421	0.579112																				462	0.581608	0.577108	0.575294	0.575307	0.580676	0.578451	0.580662		462	0.580672	0.579958	0.57959	0.579466	0.579308	0.579035	0.579257
462	0.59684	0.65438	0.72265	0.76986	0.80621		462	0.578606	0.578161	0.575438	0.578886	0.580662																				463	0.583271	0.57901	0.576948	0.577093	0.582486	0.580413	0.582534		463	0.582621	0.581936	0.581549	0.581375	0.581461	0.580974	0.581264
463	0.59855	0.65592	0.72346	0.76861	0.80447		463	0.58058	0.580104	0.57718	0.580775	0.582534																				464	0.585074	0.580912	0.578773	0.578908	0.584192	0.582354	0.584474		464	0.584718	0.584098	0.583749	0.583565	0.583677	0.583121	0.583413
464	0.60036	0.65756	0.72438	0.76739	0.80276		464	0.582506	0.582082	0.579078	0.582721	0.584474																				465	0.586983	0.582753	0.580749	0.580738	0.585871	0.584287	0.586423		465	0.587009	0.586417	0.586179	0.586005	0.585913	0.585486	0.585707
465	0.60228	0.65931	0.7254	0.7662	0.8011		465	0.584418	0.584078	0.5811	0.584644	0.586423																				466	0.588913	0.584734	0.582776	0.582666	0.587866	0.586446	0.588415		466	0.589427	0.588746	0.588668	0.588404	0.58818	0.587875	0.588003
466	0.60431	0.66119	0.72653	0.76504	0.79948		466	0.586596	0.586196	0.583126	0.5866	0.588415																				467	0.591081	0.58688	0.584731	0.584712	0.589955	0.588629	0.590639		467	0.592014	0.59147	0.5913	0.591046	0.590808	0.590416	0.590549
467	0.60653	0.66324	0.7278	0.76391	0.79793		467	0.588658	0.588399	0.58525	0.58889	0.590639																				468	0.593409	0.589192	0.587071	0.587051	0.592232	0.590974	0.593033		468	0.59484	0.594342	0.594056	0.593888	0.593567	0.593166	0.593356
468	0.60893	0.66545	0.72922	0.76277	0.79636		468	0.591002	0.590789	0.58757	0.59128	0.593033																				469	0.595875	0.591732	0.589647	0.589547	0.594685	0.593572	0.595605		469	0.597917	0.597363	0.596999	0.596823	0.596494	0.596135	0.596337
469	0.6115	0.66785	0.73079	0.76165	0.79483		469	0.593539	0.593392	0.590089	0.593813	0.595605																				470	0.598545	0.594509	0.592408	0.592202	0.597347	0.59642	0.598396		470	0.60116	0.600529	0.600131	0.599847	0.599591	0.599303	0.599455
470	0.61425	0.6704	0.73251	0.76057	0.79336		470	0.596308	0.596214	0.592846	0.596536	0.598396																				471	0.601587	0.597474	0.595454	0.595199	0.6003	0.599405	0.60149		471	0.604385	0.60384	0.603375	0.603087	0.602809	0.60263	0.602745
471	0.61716	0.67312	0.73438	0.75953	0.79193		471	0.599521	0.599251	0.595928	0.599507	0.60149																				472	0.604489	0.600498	0.598463	0.598385	0.60316	0.602353	0.604512		472	0.607676	0.60705	0.606672	0.60645	0.606081	0.605995	0.606054
472	0.62028	0.67605	0.73644	0.75853	0.79057		472	0.602445	0.602163	0.598898	0.602611	0.604512																				473	0.607562	0.60365	0.601657	0.601484	0.606355	0.605506	0.607674		473	0.611152	0.610545	0.61018	0.609984	0.609693	0.609486	0.609564
473	0.6236	0.67917	0.73866	0.75759	0.78926		473	0.605628	0.605338	0.60211	0.605711	0.607674																				474	0.610833	0.6069	0.605004	0.604735	0.609612	0.608752	0.610973		474	0.614744	0.614191	0.613806	0.613714	0.613463	0.613188	0.613333
474	0.62712	0.68249	0.74106	0.75671	0.78802		474	0.608917	0.608592	0.605356	0.60898	0.610973																				475	0.614333	0.610285	0.608522	0.608254	0.612951	0.612132	0.614494		475	0.618549	0.618043	0.617634	0.617649	0.61742	0.617103	0.617352
475	0.63085	0.68601	0.74364	0.75589	0.78686		475	0.612363	0.611961	0.608758	0.612493	0.614494																				476	0.61809	0.613901	0.61227	0.612062	0.616598	0.615798	0.618364		476	0.622764	0.622272	0.621856	0.621797	0.621725	0.621205	0.62158
476	0.63479	0.68973	0.74639	0.75513	0.78575		476	0.616144	0.615635	0.612641	0.616254	0.618364																				477	0.622086	0.618054	0.616478	0.616184	0.620711	0.619923	0.622515		477	0.627328	0.626781	0.626367	0.626349	0.626343	0.625934	0.62626
477	0.639	0.69372	0.7494	0.75443	0.78475		477	0.620263	0.619794	0.616892	0.620364	0.622515																				478	0.626695	0.622623	0.621124	0.620804	0.62534	0.624465	0.627204		478	0.63227	0.631713	0.63134	0.631267	0.631268	0.630875	0.631142
478	0.64349	0.69795	0.75263	0.75383	0.78384		478	0.624818	0.624385	0.621556	0.625082	0.627204																				479	0.63163	0.627486	0.626014	0.625832	0.630227	0.629238	0.632122		479	0.637717	0.637137	0.63685	0.636803	0.636713	0.636326	0.636452
479	0.64822	0.70243	0.75606	0.7533	0.783		479	0.629742	0.629278	0.626597	0.630072	0.632122																				480	0.636804	0.632721	0.631241	0.631157	0.635381	0.634324	0.637374		480	0.643583	0.643039	0.642779	0.642811	0.642568	0.642186	0.642187
480	0.6532	0.70715	0.75971	0.75284	0.78224		480	0.635056	0.634479	0.631997	0.635352	0.637374																				481	0.642208	0.638402	0.636945	0.636704	0.64088	0.63985	0.643113		481	0.649761	0.649355	0.64898	0.649026	0.648627	0.648232	0.648259
481	0.65845	0.71212	0.76358	0.75247	0.78157		481	0.640744	0.640006	0.637702	0.641016	0.643113																				482	0.64792	0.644219	0.642936	0.642793	0.646693	0.645633	0.648821		482	0.656744	0.656095	0.655805	0.655666	0.655109	0.654676	0.654772
482	0.66404	0.71741	0.7677	0.75221	0.781		482	0.646463	0.64574	0.643539	0.646859	0.648821																				483	0.653989	0.650185	0.64894	0.648772	0.652621	0.651654	0.655011		483	0.663522	0.662885	0.662683	0.662219	0.661876	0.661451	0.661619
483	0.66994	0.72298	0.77207	0.75204	0.7805		483	0.652416	0.651776	0.649644	0.653068	0.655011																				484	0.660344	0.656558	0.655304	0.655121	0.65893	0.657931	0.661391		484	0.67069	0.670018	0.669699	0.66917	0.668878	0.668576	0.668747
484	0.67613	0.72881	0.77667	0.75197	0.78008		484	0.658688	0.658042	0.656098	0.65945	0.661391																				485	0.667087	0.663342	0.662124	0.661935	0.665688	0.664519	0.668086		485	0.678137	0.677425	0.676894	0.676494	0.676181	0.675978	0.676163
485	0.68259	0.73488	0.78148	0.752	0.77973		485	0.665271	0.664662	0.662957	0.666198	0.668086																				486	0.674245	0.670458	0.669381	0.669158	0.672839	0.671459	0.675221		486	0.685711	0.685001	0.684341	0.684108	0.683863	0.683621	0.683888
486	0.68931	0.74119	0.78648	0.75212	0.77948		486	0.672159	0.671696	0.67021	0.67344	0.675221																				487	0.681538	0.677845	0.67695	0.676618	0.680164	0.678818	0.682711		487	0.693741	0.692881	0.692308	0.692246	0.69204	0.691755	0.692022
487	0.69635	0.74778	0.79173	0.75237	0.77936		487	0.679528	0.678928	0.677754	0.680888	0.682711																				488	0.689364	0.685768	0.684865	0.684643	0.688055	0.686545	0.690441		488	0.701969	0.701175	0.700677	0.700646	0.700349	0.700219	0.7004
488	0.70373	0.75469	0.79724	0.75274	0.77932		488	0.687353	0.686761	0.685651	0.688747	0.690441																				489	0.697596	0.693962	0.693121	0.693038	0.696169	0.694668	0.698623		489	0.710563	0.709766	0.709277	0.70926	0.709124	0.70888	0.70919
489	0.71139	0.76184	0.80298	0.7532	0.77937		489	0.695446	0.694863	0.693897	0.697035	0.698623																				490	0.706188	0.702504	0.701763	0.701805	0.704658	0.703123	0.70722		490	0.719496	0.718747	0.718277	0.718244	0.718264	0.717946	0.718326
490	0.71933	0.76925	0.80893	0.75379	0.77951		490	0.703914	0.703308	0.702576	0.705713	0.70722																				491	0.715093	0.71145	0.710813	0.710919	0.713598	0.711849	0.716136		491	0.728757	0.728157	0.727786	0.727718	0.727699	0.727508	0.727765
491	0.72755	0.77691	0.8151	0.75451	0.77977		491	0.712799	0.712179	0.711678	0.714688	0.716136																				492	0.724315	0.720697	0.720285	0.720244	0.722692	0.720917	0.725282		492	0.738536	0.737867	0.737655	0.737693	0.737731	0.737224	0.737723
492	0.73608	0.78483	0.82151	0.75537	0.78016		492	0.72189	0.721482	0.720959	0.723801	0.725282																				493	0.734135	0.730634	0.730098	0.730198	0.732514	0.730728	0.735056		493	0.748632	0.747946	0.747829	0.748011	0.747986	0.747704	0.747934
493	0.74492	0.79301	0.82813	0.75635	0.78063		493	0.731822	0.73125	0.731142	0.733752	0.735056																				494	0.744187	0.740671	0.740279	0.740312	0.742484	0.740662	0.745159		494	0.759028	0.758266	0.758355	0.758612	0.758559	0.758269	0.758401
494	0.75402	0.8014	0.83493	0.75742	0.78118		494	0.742011	0.741301	0.741451	0.744041	0.745159																				495	0.754371	0.750912	0.750667	0.750646	0.752774	0.750847	0.755515		495	0.76972	0.768944	0.76919	0.769491	0.769397	0.768974	0.769083
495	0.76335	0.80999	0.84188	0.75861	0.78184		495	0.752305	0.75159	0.751904	0.75451	0.755515																				496	0.764643	0.761406	0.761157	0.761239	0.7634	0.761356	0.766021		496	0.780703	0.780056	0.780304	0.780599	0.780427	0.779906	0.779961
496	0.7729	0.81874	0.84897	0.75991	0.78257		496	0.762656	0.762061	0.762561	0.765067	0.766021																				497	0.77506	0.77188	0.771872	0.771962	0.773764	0.771914	0.776475		497	0.792015	0.791532	0.791782	0.791777	0.791615	0.791021	0.79114
497	0.78266	0.82763	0.85619	0.76131	0.7834		497	0.773177	0.772616	0.77339	0.775712	0.776475																				498	0.786051	0.782896	0.782786	0.78304	0.784673	0.782603	0.787446		498	0.80357	0.803072	0.803223	0.803173	0.80273	0.802156	0.802277
498	0.79266	0.83666	0.86352	0.76284	0.7843		498	0.783899	0.783568	0.784361	0.786586	0.787446																				499	0.797214	0.794047	0.793958	0.794176	0.79573	0.79363	0.798406		499	0.815338	0.814798	0.814829	0.814494	0.813963	0.813601	0.813737
499	0.8028	0.84577	0.87091	0.76447	0.78529		499	0.794943	0.794546	0.795523	0.797556	0.798406																				500	0.808548	0.805465	0.805372	0.805538	0.806976	0.804936	0.809629		500	0.827173	0.826556	0.826337	0.825805	0.825416	0.825088	0.825405
500	0.81307	0.85495	0.87835	0.76619	0.78634		500	0.806169	0.805682	0.806928	0.808765	0.809629																				501	0.820048	0.81716	0.816997	0.817215	0.818417	0.81642	0.821194		501	0.839005	0.838252	0.837727	0.837312	0.837173	0.836606	0.837173
501	0.82345	0.86418	0.88584	0.76799	0.78746		501	0.817478	0.817091	0.818523	0.82029	0.821194																				502	0.831622	0.82878	0.8288	0.829041	0.829902	0.82798	0.832587		502	0.850964	0.849994	0.849647	0.849494	0.849328	0.848884	0.849067
502	0.8339	0.87341	0.89334	0.76988	0.78865		502	0.828933	0.828779	0.830036	0.832041	0.832587																				503	0.843678	0.840656	0.840895	0.841153	0.841873	0.839723	0.84436		503	0.862575	0.861807	0.861187	0.861391	0.861287	0.860958	0.861186
503	0.84441	0.88261	0.90081	0.77187	0.78987		503	0.840748	0.840555	0.841712	0.843854	0.84436																				504	0.855274	0.852411	0.852745	0.852973	0.853624	0.851405	0.856005		504	0.873912	0.873273	0.872659	0.872917	0.872953	0.872693	0.873069
504	0.8549	0.89172	0.90823	0.77392	0.79113		504	0.852364	0.852143	0.853523	0.855476	0.856005																				505	0.8667	0.864023	0.864346	0.864554	0.865107	0.862883	0.867468		505	0.884914	0.884205	0.883857	0.884025	0.8842	0.883973	0.884395
505	0.86536	0.90072	0.91556	0.77604	0.79244		505	0.863807	0.86358	0.865161	0.866945	0.867468																				506	0.87801	0.875338	0.87565	0.87586	0.876225	0.874034	0.878597		506	0.895566	0.894676	0.894641	0.894795	0.895013	0.894829	0.895163
506	0.87574	0.90958	0.9228	0.77823	0.79379		506	0.875046	0.874816	0.876431	0.878151	0.878597																				507	0.888593	0.885864	0.886416	0.886561	0.886636	0.884721	0.888947		507	0.905936	0.9052	0.905045	0.90551	0.905565	0.905543	0.905932
507	0.88601	0.91825	0.92989	0.7805	0.79521		507	0.885825	0.885562	0.88736	0.888612	0.888947																				508	0.898977	0.896383	0.896985	0.897167	0.897131	0.895223	0.89924		508	0.915764	0.915316	0.915275	0.915598	0.915645	0.91563	0.916072
508	0.8961	0.92666	0.93676	0.78278	0.79667		508	0.896499	0.896176	0.898065	0.89914	0.89924																				509	0.909198	0.906702	0.907273	0.907492	0.907353	0.905612	0.909431		509	0.925543	0.925133	0.925305	0.925579	0.925544	0.925528	0.925793
509	0.906	0.93481	0.94343	0.78512	0.79815		509	0.906942	0.906562	0.908488	0.909415	0.909431																				510	0.919198	0.916942	0.917431	0.917711	0.917481	0.915887	0.919512		510	0.935163	0.934802	0.935022	0.935366	0.935283	0.935244	0.935312
510	0.91567	0.94266	0.94988	0.78748	0.79963		510	0.917128	0.916819	0.91877	0.919479	0.919512																				511	0.928952	0.927068	0.927444	0.927843	0.927471	0.925965	0.929376		511	0.944606	0.944353	0.944493	0.944871	0.944789	0.944688	0.944663
511	0.92509	0.95019	0.95608	0.78987	0.80112		511	0.927059	0.926921	0.928914	0.929344	0.929376																				512	0.938491	0.936739	0.936999	0.937601	0.936836	0.935621	0.938741		512	0.954054	0.953608	0.954095	0.95404	0.953831	0.953632	0.953553
512	0.93423	0.95734	0.96199	0.79228	0.80265		512	0.936765	0.936609	0.938653	0.938915	0.938741																				513	0.947651	0.946035	0.946533	0.946976	0.946161	0.945118	0.948022		513	0.962642	0.96242	0.962671	0.96255	0.962241	0.961882	0.962111
513	0.94293	0.96397	0.9675	0.79472	0.80419		513	0.94604	0.946102	0.947787	0.948182	0.948022																				514	0.956377	0.954953	0.955502	0.955871	0.955016	0.953996	0.956752		514	0.970694	0.970447	0.970624	0.970407	0.970103	0.969849	0.970054
514	0.95122	0.97015	0.97265	0.79715	0.80572		514	0.954855	0.955015	0.95665	0.956979	0.956752																				515	0.964548	0.963261	0.96381	0.964177	0.963243	0.962313	0.964877		515	0.978006	0.977635	0.977705	0.977589	0.977311	0.976959	0.97727
515	0.95908	0.97584	0.97743	0.79956	0.80722		515	0.963143	0.963238	0.964833	0.965113	0.964877																				516	0.971982	0.970767	0.971366	0.971712	0.970749	0.969957	0.972275		516	0.984363	0.98388	0.983805	0.983935	0.983699	0.983085	0.983636
516	0.96647	0.98103	0.98181	0.80196	0.8087		516	0.970704	0.970703	0.972139	0.972405	0.972275																				517	0.978382	0.977307	0.978016	0.978146	0.977481	0.976503	0.978666		517	0.989522	0.988934	0.989011	0.989024	0.988986	0.988764	0.988952
517	0.97335	0.98567	0.98579	0.80435	0.81018		517	0.977107	0.977338	0.978679	0.978655	0.978666																				518	0.983931	0.983194	0.983672	0.983763	0.982837	0.982296	0.984046		518	0.993499	0.992967	0.993112	0.993108	0.993166	0.99286	0.993247
518	0.97918	0.98956	0.9892	0.80675	0.81162		518	0.982746	0.982966	0.984124	0.984155	0.984046																				519	0.98877	0.98812	0.988527	0.988655	0.987806	0.987367	0.988789		519	0.996502	0.996193	0.996261	0.996333	0.996358	0.995992	0.996482
519	0.98436	0.99289	0.99218	0.80912	0.81304		519	0.98768	0.987845	0.988948	0.988843	0.988789																				520	0.99276	0.992234	0.992587	0.992792	0.991993	0.991673	0.992813		520	0.99862	0.998448	0.99853	0.998587	0.998593	0.998224	0.998659
520	0.98889	0.99562	0.99471	0.81146	0.81443		520	0.991951	0.992076	0.992959	0.992808	0.992813																				521	0.995903	0.995603	0.995838	0.996061	0.995259	0.995135	0.996014		521	0.999841	0.999687	0.999859	0.999813	0.999845	0.999575	0.999815
521	0.99273	0.99775	0.9968	0.81378	0.8158		521	0.995456	0.995546	0.996091	0.995988	0.996014																				522	0.998367	0.99816	0.998217	0.99824	0.997813	0.997616	0.998261		522	0.999241	0.998912	0.998919	0.998906	0.999122	0.99873	0.999108
522	0.99584	0.99927	0.99843	0.81608	0.81713		522	0.997895	0.997857	0.998429	0.998108	0.998261																				523	0.999577	0.999439	0.999466	0.999546	0.99935	0.999262	0.999596		523	1	1	1	1	1	1	1
523	0.99798	0.99996	0.99945	0.81832	0.81847		523	0.999466	0.999385	0.999523	0.999684	0.999596																				524	1	1	1	1	1	1	1		524	0.997154	0.996794	0.99694	0.996935	0.996925	0.996667	0.996942
524	0.99937	0.99938	0.99997	0.82052	0.81977		524	0.999713	0.999738	0.999657	0.999492	0.999543																				525	0.999607	0.999741	0.999652	0.999534	0.999816	0.999878	0.999543		525	0.994072	0.99381	0.993934	0.993953	0.993757	0.993671	0.993838
525	1	1	1	0.82267	0.82103		525	1	1	1	1	1																				526	0.998372	0.998651	0.998393	0.998149	0.998814	0.998882	0.998273		526	0.990124	0.98991	0.989896	0.9899	0.989756	0.989646	0.989914
526	0.99986	0.99811	0.99955	0.82478	0.82226		526	0.998647	0.9986	0.998432	0.998297	0.998273																				527	0.996276	0.99682	0.996342	0.995922	0.996966	0.996923	0.99621		527	0.985198	0.984804	0.984957	0.984796	0.98482	0.984553	0.98504
527	0.99896	0.9962	0.99863	0.82685	0.82344		527	0.996652	0.99654	0.996417	0.996211	0.99621																				528	0.993327	0.993814	0.993298	0.992821	0.993822	0.994148	0.993262		528	0.978805	0.978563	0.978535	0.978514	0.978491	0.978591	0.978898
528	0.99704	0.99342	0.99709	0.82886	0.82459		528	0.99385	0.99356	0.993143	0.992999	0.993262																				529	0.989366	0.990066	0.989219	0.98895	0.990236	0.990455	0.989474		529	0.971561	0.971238	0.971276	0.971592	0.971545	0.971598	0.971894
529	0.99583	0.99004	0.99511	0.83083	0.8257		529	0.990158	0.989645	0.989077	0.989	0.989474																				530	0.984739	0.985518	0.984452	0.984277	0.985997	0.985948	0.984841		530	0.96348	0.963201	0.963386	0.96379	0.963789	0.963707	0.964026
530	0.99486	0.98605	0.99269	0.83275	0.82677		530	0.985607	0.984945	0.984281	0.984366	0.984841																				531	0.97947	0.980231	0.979088	0.978798	0.981007	0.980746	0.979414		531	0.954528	0.954483	0.954804	0.955089	0.95513	0.954991	0.955303
531	0.99389	0.98148	0.98985	0.83461	0.82781		531	0.98031	0.979566	0.978799	0.979076	0.979414																				532	0.973298	0.974378	0.972982	0.97254	0.975273	0.974971	0.9733		532	0.944635	0.94481	0.945226	0.945677	0.94558	0.945465	0.945749
532	0.99289	0.97635	0.98662	0.83645	0.82883		532	0.974452	0.973568	0.972658	0.972951	0.9733																				533	0.966608	0.967661	0.966006	0.965449	0.968742	0.968111	0.966469		533	0.933971	0.93446	0.934777	0.935103	0.935003	0.934744	0.935057
533	0.989	0.97051	0.98286	0.83823	0.82982		533	0.967799	0.966775	0.965788	0.966019	0.966469																				534	0.958948	0.960026	0.958209	0.957643	0.961452	0.960542	0.958901		534	0.922536	0.923054	0.923374	0.923686	0.923521	0.923022	0.923395
534	0.98435	0.96411	0.97871	0.83995	0.83079		534	0.960207	0.959141	0.958202	0.958442	0.958901																				535	0.950614	0.951717	0.949819	0.949323	0.953526	0.952398	0.950611		535	0.910594	0.910986	0.911178	0.911393	0.9113	0.910673	0.911014
535	0.97898	0.95721	0.97421	0.84162	0.83174		535	0.951993	0.950768	0.949825	0.950168	0.950611																				536	0.941733	0.942851	0.940839	0.940421	0.945037	0.943641	0.941707		536	0.898119	0.898315	0.898321	0.898385	0.898351	0.897789	0.897989
536	0.9729	0.94981	0.96935	0.84325	0.83266		536	0.943208	0.941747	0.940802	0.94123	0.941707																				537	0.932306	0.933451	0.931112	0.930685	0.936026	0.934119	0.932368		537	0.884883	0.884864	0.884927	0.88499	0.884595	0.884261	0.884274
537	0.96612	0.94195	0.96417	0.84483	0.83354		537	0.933708	0.932158	0.931446	0.931739	0.932368																				538	0.922172	0.923454	0.92088	0.920458	0.926371	0.924078	0.922294		538	0.871349	0.871266	0.871242	0.871276	0.870722	0.870305	0.870325
538	0.95855	0.93361	0.95865	0.84633	0.83438		538	0.923624	0.921719	0.921089	0.921577	0.922294																				539	0.911998	0.913337	0.910316	0.91013	0.916394	0.913722	0.912051		539	0.857854	0.857585	0.857558	0.85749	0.856888	0.856511	0.856647
539	0.95023	0.92478	0.95278	0.84779	0.83519		539	0.913288	0.911063	0.910628	0.911228	0.912051																				540	0.901824	0.903011	0.899835	0.899649	0.906373	0.903318	0.901607		540	0.844048	0.843804	0.843593	0.843428	0.842888	0.842566	0.842866
540	0.94125	0.91554	0.94664	0.84921	0.83599		540	0.902815	0.900361	0.90004	0.90072	0.901607																				541	0.89152	0.892516	0.889284	0.889003	0.896284	0.892788	0.890906		541	0.82982	0.829674	0.829252	0.829008	0.828695	0.828409	0.828872
541	0.93166	0.90594	0.94023	0.85058	0.83676		541	0.892266	0.889548	0.889297	0.890045	0.890906																				542	0.880846	0.881956	0.878186	0.878192	0.8859	0.881848	0.879885		542	0.815221	0.814824	0.814567	0.814245	0.814383	0.814133	0.814716
542	0.9215	0.89602	0.93362	0.85191	0.83754		542	0.881633	0.87843	0.878354	0.879171	0.879885																				543	0.869598	0.870961	0.866973	0.866867	0.874919	0.870618	0.868667		543	0.80011	0.799497	0.799272	0.799188	0.799553	0.799478	0.800146
543	0.91063	0.88572	0.92675	0.85319	0.83832		543	0.870214	0.867143	0.866921	0.867895	0.868667																				544	0.857907	0.859191	0.854933	0.854918	0.863583	0.858836	0.856849		544	0.784184	0.783583	0.783326	0.783609	0.783993	0.784046	0.784616
544	0.89952	0.87516	0.9197	0.85442	0.83907		544	0.858341	0.855025	0.854981	0.855987	0.856849																				545	0.845502	0.846565	0.842193	0.8422	0.851455	0.846269	0.844304		545	0.767507	0.76712	0.767052	0.767545	0.767917	0.767991	0.768391
545	0.88806	0.86436	0.91251	0.85562	0.83981		545	0.845711	0.842206	0.842386	0.843313	0.844304																				546	0.832421	0.833268	0.828771	0.828764	0.838543	0.832955	0.831017		546	0.750259	0.750201	0.750469	0.750988	0.751336	0.75133	0.751549
546	0.87624	0.85338	0.90519	0.85679	0.84053		546	0.832333	0.828806	0.829095	0.829985	0.831017																				547	0.818875	0.819604	0.814688	0.81479	0.8251	0.819087	0.817078		547	0.732727	0.732989	0.733483	0.733958	0.734203	0.734068	0.73413
547	0.8641	0.84224	0.89776	0.85792	0.84123		547	0.81841	0.814936	0.815167	0.816237	0.817078																				548	0.804706	0.805212	0.800325	0.800437	0.811156	0.804495	0.802785		548	0.715371	0.715863	0.716405	0.71686	0.716843	0.716619	0.716583
548	0.8516	0.83095	0.89024	0.85903	0.84191		548	0.804102	0.800364	0.800799	0.801796	0.802785																				549	0.792194	0.792691	0.787475	0.787837	0.798809	0.791745	0.790175		549	0.700282	0.700848	0.701211	0.701575	0.701333	0.700875	0.700819
549	0.83885	0.81956	0.88264	0.8601	0.84259		549	0.791408	0.787479	0.788189	0.789118	0.790175																				550	0.778348	0.778707	0.773179	0.773746	0.78516	0.777749	0.776108		550	0.682938	0.683485	0.683641	0.683792	0.683415	0.683023	0.68295
550	0.82589	0.8081	0.87499	0.86115	0.84327		550	0.777368	0.773218	0.77408	0.775033	0.776108																				551	0.763701	0.763849	0.758055	0.758775	0.770801	0.762931	0.761242		551	0.66447	0.66492	0.664914	0.664883	0.664461	0.664199	0.664118
551	0.81276	0.79659	0.86731	0.86217	0.84395		551	0.762498	0.75815	0.75914	0.760175	0.761242																				552	0.749968	0.750025	0.743942	0.744848	0.757475	0.748935	0.747491		552	0.64797	0.648256	0.648142	0.648147	0.647734	0.647247	0.647193
552	0.79947	0.78507	0.85961	0.86315	0.84461		552	0.74851	0.744082	0.745346	0.74643	0.747491																				553	0.735807	0.735815	0.729687	0.730657	0.743755	0.73478	0.733282		553	0.631815	0.632	0.631716	0.63168	0.631207	0.630728	0.630693
553	0.78601	0.77351	0.85188	0.8641	0.84527		553	0.734288	0.729814	0.731204	0.732179	0.733282																				554	0.722016	0.721878	0.715492	0.716681	0.730054	0.720691	0.719296		554	0.615776	0.615788	0.615466	0.615187	0.61462	0.614231	0.614239
554	0.77244	0.76196	0.84416	0.86504	0.84594		554	0.720121	0.715494	0.717095	0.718002	0.719296																				555	0.708188	0.707875	0.701322	0.702718	0.716255	0.706595	0.705264		555	0.600012	0.599879	0.599503	0.599072	0.59842	0.598042	0.598204
555	0.75879	0.75043	0.83646	0.86596	0.8466		555	0.705902	0.701069	0.702945	0.703725	0.705264																				556	0.694516	0.69405	0.687362	0.688889	0.702616	0.692636	0.691301		556	0.584417	0.58423	0.583739	0.583248	0.582626	0.582227	0.582614
556	0.74506	0.73894	0.82877	0.86686	0.84724		556	0.691869	0.686808	0.688941	0.689592	0.691301																				557	0.681275	0.680711	0.673802	0.675354	0.689411	0.678977	0.677599		557	0.568861	0.568723	0.568059	0.56753	0.567144	0.566791	0.567383
557	0.73129	0.72748	0.82112	0.86774	0.84787		557	0.678264	0.672973	0.675292	0.675884	0.677599																				558	0.667977	0.667337	0.660403	0.661874	0.676215	0.665444	0.66402		558	0.55378	0.553529	0.552719	0.552356	0.552215	0.552	0.552637
558	0.71746	0.71611	0.81352	0.8686	0.84849		558	0.664585	0.659072	0.66179	0.662268	0.66402																				559	0.655051	0.654242	0.647114	0.648563	0.663255	0.65207	0.650776		559	0.538631	0.538396	0.537614	0.537544	0.537562	0.537302	0.537923
559	0.70366	0.70486	0.80601	0.86945	0.84909		559	0.65127	0.645718	0.648566	0.649001	0.650776																				560	0.642122	0.641178	0.633819	0.635388	0.650283	0.638801	0.637625		560	0.523718	0.523487	0.522865	0.523047	0.523147	0.522827	0.523342
560	0.6899	0.69374	0.79859	0.87029	0.84971		560	0.637922	0.63242	0.635358	0.635738	0.637625																				561	0.629228	0.62816	0.620584	0.622305	0.637408	0.625654	0.624528		561	0.509163	0.508943	0.508506	0.508865	0.508929	0.508584	0.508951
561	0.67616	0.68272	0.79125	0.87113	0.85036		561	0.624677	0.619206	0.622272	0.622541	0.624528																				562	0.616458	0.615223	0.60747	0.609264	0.624713	0.612612	0.611474		562	0.495	0.494871	0.494555	0.494994	0.494897	0.494562	0.494812
562	0.66245	0.6718	0.78397	0.87198	0.85101		562	0.611691	0.606158	0.609415	0.609511	0.611474																				563	0.603608	0.602139	0.594273	0.596215	0.61167	0.599437	0.598326		563	0.481182	0.481334	0.4812	0.481452	0.481315	0.480871	0.481139
563	0.64898	0.66118	0.77688	0.87284	0.85166		563	0.59858	0.593002	0.596436	0.59644	0.598326																				564	0.59117	0.589539	0.581551	0.583547	0.59925	0.586766	0.585783		564	0.467779	0.468167	0.468009	0.468254	0.467964	0.467505	0.467602
564	0.63568	0.65075	0.76995	0.87368	0.85234		564	0.585947	0.580388	0.583867	0.583737	0.585783																				565	0.578803	0.576997	0.568902	0.570982	0.586862	0.574199	0.573343		565	0.454874	0.455398	0.455177	0.455344	0.454981	0.45456	0.454589
565	0.62252	0.64049	0.76312	0.87452	0.85299		565	0.573333	0.567817	0.57137	0.571176	0.573343																				566	0.566557	0.564537	0.556382	0.558554	0.574583	0.56181	0.561021		566	0.442361	0.442919	0.442606	0.442641	0.442277	0.441874	0.44189
566	0.60952	0.63042	0.75641	0.87536	0.85364		566	0.56079	0.555374	0.559014	0.55876	0.561021																				567	0.554463	0.552218	0.544047	0.546284	0.562498	0.549637	0.548833		567	0.430109	0.430624	0.43018	0.430098	0.429747	0.429306	0.429281
567	0.5967	0.62054	0.74983	0.8762	0.8543		567	0.548386	0.543123	0.546826	0.546462	0.548833																				568	0.542188	0.539888	0.5316	0.533917	0.550192	0.537223	0.536416		568	0.418169	0.418593	0.418031	0.417887	0.417491	0.417092	0.417073
568	0.58409	0.61087	0.74337	0.87706	0.85498		568	0.535857	0.530591	0.53437	0.533953	0.536416																				569	0.530274	0.527844	0.519473	0.521906	0.538178	0.525187	0.524315		569	0.406292	0.40651	0.406015	0.405842	0.4054	0.405042	0.405043
569	0.57171	0.60144	0.73707	0.87793	0.85567		569	0.523572	0.518335	0.522318	0.521819	0.524315																				570	0.518521	0.516025	0.507562	0.510019	0.52638	0.513233	0.512374		570	0.394946	0.395056	0.394515	0.394285	0.393798	0.393471	0.393582
570	0.55952	0.59218	0.73089	0.87881	0.85637		570	0.511463	0.50632	0.510467	0.509782	0.512374																				571	0.507093	0.504532	0.495981	0.498455	0.514875	0.501566	0.500747		571	0.384117	0.384151	0.383474	0.383201	0.382663	0.382401	0.382674
571	0.5475	0.5831	0.72483	0.8797	0.85712		571	0.499669	0.494638	0.498843	0.49802	0.500747																				572	0.496161	0.49348	0.484873	0.487412	0.503758	0.490407	0.489587		572	0.373744	0.373668	0.372849	0.372597	0.372033	0.371875	0.372292
572	0.53568	0.5742	0.7189	0.88061	0.85793		572	0.488345	0.48339	0.487575	0.486725	0.489587																				573	0.485816	0.48303	0.474459	0.476948	0.493172	0.479857	0.478962		573	0.363945	0.363834	0.362959	0.362822	0.362438	0.362266	0.362693
573	0.52406	0.56551	0.71312	0.88153	0.85873		573	0.477669	0.472736	0.477074	0.475975	0.478962																				574	0.475958	0.473157	0.464578	0.467099	0.483257	0.469888	0.469004		574	0.354309	0.354119	0.353301	0.35334	0.353084	0.352899	0.353326
574	0.51268	0.55703	0.70749	0.88248	0.85956		574	0.467601	0.462767	0.467075	0.465976	0.469004																				575	0.466274	0.46333	0.454663	0.457236	0.473292	0.459983	0.459161		575	0.344876	0.344691	0.34393	0.344177	0.343935	0.343687	0.344072
575	0.50149	0.54873	0.70198	0.88343	0.8604		575	0.457604	0.452823	0.457249	0.456079	0.459161																				576	0.456667	0.453578	0.4448	0.447451	0.463404	0.450208	0.449421		576	0.335486	0.335353	0.334754	0.335133	0.334874	0.334558	0.334857
576	0.49051	0.54063	0.69659	0.8844	0.86125		576	0.447713	0.44296	0.447506	0.446274	0.449421																				577	0.447	0.44385	0.434977	0.437721	0.45363	0.440534	0.439743		577	0.32606	0.32601	0.325684	0.326059	0.325805	0.325462	0.325636
577	0.47973	0.53272	0.69135	0.88539	0.86211		577	0.437916	0.433207	0.437747	0.436501	0.439743																				578	0.436972	0.433718	0.424728	0.427525	0.443553	0.430529	0.429871		578	0.316779	0.316947	0.316707	0.317008	0.316722	0.316412	0.316426
578	0.46918	0.52502	0.68625	0.88638	0.86301		578	0.427922	0.423324	0.427779	0.426375	0.429871																				579	0.426877	0.423415	0.414438	0.41725	0.433213	0.420204	0.419822		579	0.307673	0.308143	0.307708	0.307911	0.307556	0.307206	0.307116
579	0.4589	0.51754	0.6813	0.88739	0.86392		579	0.417829	0.413276	0.417683	0.416138	0.419822																				580	0.416592	0.412961	0.40395	0.406724	0.422732	0.409807	0.409478		580	0.298869	0.29936	0.298863	0.29889	0.298451	0.298069	0.297897
580	0.44886	0.51026	0.67648	0.88842	0.86483		580	0.407524	0.403016	0.40751	0.405733	0.409478																				581	0.406711	0.402952	0.393899	0.396649	0.412587	0.399863	0.399431		581	0.290308	0.290688	0.290124	0.289976	0.28947	0.289113	0.288848
581	0.43907	0.50318	0.67179	0.88947	0.86576		581	0.397477	0.39303	0.397602	0.395604	0.399431																				582	0.397494	0.393635	0.384563	0.387323	0.403017	0.390564	0.389996		582	0.281956	0.282228	0.281526	0.28127	0.280729	0.280449	0.280117
582	0.42951	0.49629	0.66723	0.89054	0.86659		582	0.387917	0.383581	0.388147	0.386018	0.389996																				583	0.388453	0.384514	0.375425	0.378148	0.393771	0.381433	0.380851		583	0.273881	0.274074	0.273329	0.273046	0.272497	0.272232	0.272038
583	0.42018	0.48959	0.66279	0.89163	0.86692		583	0.378521	0.374442	0.379014	0.376826	0.380851																				584	0.379636	0.375675	0.366511	0.369314	0.384772	0.372612	0.372082		584	0.266316	0.266352	0.265555	0.265348	0.264837	0.264463	0.264297
584	0.41114	0.48311	0.65849	0.89274	0.86724		584	0.369507	0.365558	0.370239	0.367896	0.372082																				585	0.370985	0.366887	0.357753	0.360527	0.375906	0.363902	0.363348		585	0.25888	0.258943	0.258176	0.257967	0.257374	0.257024	0.256842
585	0.4023	0.47678	0.6543	0.89387	0.86756		585	0.360636	0.356764	0.361522	0.359056	0.363348																				586	0.362562	0.358309	0.349256	0.352001	0.367259	0.355374	0.354773		586	0.251631	0.251717	0.250954	0.250727	0.250113	0.249808	0.249697
586	0.39367	0.47061	0.65021	0.89502	0.86819		586	0.351977	0.348197	0.352972	0.350417	0.354773																				587	0.354413	0.350046	0.341061	0.343832	0.358885	0.347095	0.346462		587	0.244616	0.244637	0.243803	0.243594	0.243077	0.242795	0.24285
587	0.38523	0.46459	0.64623	0.89619	0.86917		587	0.34359	0.33992	0.344663	0.342049	0.346462																				588	0.346561	0.342098	0.333111	0.335904	0.350781	0.339113	0.338471		588	0.237844	0.237831	0.236919	0.23677	0.236294	0.236126	0.236252
588	0.37699	0.45874	0.64235	0.89739	0.87018		588	0.335517	0.331859	0.336603	0.333948	0.338471																				589	0.338966	0.334369	0.325531	0.328221	0.342944	0.331407	0.330838		589	0.231354	0.231268	0.230378	0.230302	0.229884	0.22975	0.229911
589	0.369	0.45309	0.63861	0.8986	0.87121		589	0.327792	0.324178	0.328888	0.326186	0.330838																				590	0.33151	0.326845	0.318054	0.320708	0.335237	0.323892	0.323351		590	0.22506	0.224948	0.224149	0.2242	0.223764	0.223636	0.223776
590	0.36121	0.44758	0.63498	0.89984	0.87225		590	0.320195	0.316702	0.321431	0.318619	0.323351																				591	0.324267	0.319509	0.310704	0.313367	0.327722	0.316625	0.316044		591	0.218897	0.218831	0.218142	0.21827	0.217822	0.217676	0.217799
591	0.3536	0.44222	0.63144	0.90109	0.8733		591	0.312811	0.309441	0.314151	0.311261	0.316044																				592	0.317212	0.312317	0.303506	0.306184	0.320397	0.309561	0.3089		592	0.212904	0.212925	0.212319	0.212449	0.212023	0.21184	0.211943
592	0.34617	0.437	0.628	0.90236	0.87437		592	0.30564	0.302345	0.307021	0.304073	0.3089																				593	0.310186	0.305196	0.296481	0.29912	0.313177	0.302537	0.301829		593	0.207248	0.207304	0.206713	0.206856	0.206448	0.2062	0.206188
593	0.33892	0.43192	0.62466	0.90364	0.87545		593	0.298577	0.295281	0.300088	0.296949	0.301829																				594	0.303342	0.298348	0.289668	0.292239	0.306199	0.295694	0.295034		594	0.201765	0.2019	0.201322	0.201437	0.200979	0.200696	0.200702
594	0.33191	0.42702	0.62144	0.90494	0.87654		594	0.291768	0.288597	0.293262	0.290049	0.295034																				595	0.296661	0.291586	0.282934	0.285507	0.299259	0.288994	0.288377		595	0.196434	0.196612	0.196043	0.19611	0.195634	0.195319	0.195303
595	0.3251	0.42227	0.61832	0.90625	0.87763		595	0.285117	0.281958	0.286571	0.283287	0.288377																				596	0.290149	0.285035	0.276397	0.278977	0.292546	0.282487	0.281889		596	0.191345	0.191493	0.190922	0.190906	0.190414	0.19009	0.190056
596	0.31846	0.41764	0.61528	0.90757	0.87872		596	0.278621	0.275509	0.280117	0.276756	0.281889																				597	0.283787	0.278692	0.270066	0.27263	0.286069	0.276194	0.275582		597	0.186499	0.186565	0.18598	0.185869	0.185349	0.185041	0.184984
597	0.31201	0.41315	0.61232	0.9089	0.87981		597	0.27227	0.269266	0.273896	0.270434	0.275582																				598	0.277539	0.272425	0.263833	0.266375	0.279651	0.270097	0.26945		598	0.181805	0.181814	0.181213	0.181052	0.180498	0.180206	0.180061
598	0.30572	0.40877	0.60944	0.91024	0.88084		598	0.266059	0.263112	0.267798	0.264183	0.26945																				599	0.271609	0.266455	0.257883	0.26041	0.273471	0.264163	0.263539		599	0.177136	0.177186	0.176502	0.176364	0.175798	0.175432	0.175284
599	0.29968	0.40457	0.60668	0.91162	0.8819		599	0.260049	0.257228	0.261833	0.258244	0.263539																				600	0.265776	0.260601	0.252092	0.254577	0.267466	0.2583	0.257699		600	0.172636	0.1727	0.171965	0.171804	0.171264	0.170878	0.170768
600	0.29378	0.40046	0.60398	0.913	0.88296		600	0.254101	0.251355	0.255907	0.252326	0.257699																				601	0.260012	0.254811	0.246346	0.248828	0.261493	0.252485	0.251952		601	0.168234	0.16827	0.167527	0.167367	0.16682	0.166417	0.166372
601	0.28804	0.39646	0.60135	0.9144	0.88403		601	0.248189	0.245529	0.25001	0.246433	0.251952																				602	0.254361	0.249124	0.240694	0.243169	0.255592	0.246791	0.246319		602	0.163904	0.163908	0.163168	0.163021	0.162458	0.162062	0.162066
602	0.28244	0.39257	0.59879	0.91581	0.88513		602	0.242395	0.239829	0.244233	0.240645	0.246319																				603	0.248918	0.243655	0.235313	0.237656	0.24995	0.241361	0.240824		603	0.159664	0.159706	0.158921	0.158713	0.158233	0.157937	0.157916
603	0.27699	0.38877	0.59629	0.91724	0.88622		603	0.236885	0.234367	0.238749	0.235102	0.240824																				604	0.243826	0.238623	0.230238	0.232515	0.244727	0.236216	0.235698		604	0.155663	0.155641	0.154904	0.154736	0.154345	0.154018	0.154125
604	0.27171	0.38509	0.59389	0.91866	0.88728		604	0.231808	0.229266	0.233632	0.229973	0.235698																				605	0.238912	0.233675	0.225283	0.2276	0.239715	0.231298	0.230837		605	0.151948	0.151914	0.151158	0.151094	0.150717	0.150438	0.150513
605	0.26655	0.38151	0.59154	0.9201	0.88835		605	0.226916	0.224351	0.22873	0.225093	0.230837																				606	0.234189	0.228888	0.220528	0.222863	0.234832	0.226588	0.226142		606	0.148388	0.148366	0.147631	0.147623	0.147244	0.146992	0.147045
606	0.26153	0.37801	0.58925	0.92155	0.88943		606	0.222186	0.219606	0.224005	0.220388	0.226142																				607	0.229656	0.224291	0.215991	0.218296	0.230093	0.222071	0.2216		607	0.144953	0.144949	0.144278	0.144273	0.143904	0.143626	0.143686
607	0.25663	0.3746	0.58703	0.92301	0.89054		607	0.217607	0.215047	0.219441	0.215841	0.2216																				608	0.225286	0.219867	0.211627	0.213894	0.225559	0.217709	0.217231		608	0.141667	0.141672	0.141054	0.141055	0.140713	0.140373	0.140396
608	0.25185	0.37128	0.58486	0.92448	0.89165		608	0.213172	0.210701	0.215017	0.211459	0.217231																				609	0.220854	0.215444	0.207157	0.209466	0.220972	0.21329	0.212813		609	0.13844	0.138447	0.137915	0.137879	0.137513	0.137181	0.137152
609	0.24723	0.36805	0.58277	0.92597	0.89278		609	0.208855	0.206414	0.210621	0.207063	0.212813																				610	0.216464	0.211039	0.202756	0.205103	0.216444	0.20895	0.208524		610	0.135268	0.135318	0.134787	0.134743	0.134323	0.133989	0.133917
610	0.24273	0.36491	0.58073	0.92745	0.89391		610	0.204564	0.202135	0.206355	0.202713	0.208524																				611	0.212016	0.206604	0.198399	0.20072	0.211865	0.204604	0.204203		611	0.132082	0.132182	0.131606	0.131541	0.131091	0.130722	0.130624
611	0.23834	0.36184	0.57875	0.92893	0.89504		611	0.200225	0.197846	0.202077	0.198356	0.204203																				612	0.207509	0.202125	0.194028	0.19629	0.207235	0.200202	0.199817		612	0.128919	0.129013	0.128398	0.128266	0.127823	0.127412	0.127308
612	0.23406	0.35884	0.57681	0.93042	0.89617		612	0.195826	0.193517	0.197714	0.193968	0.199817																				613	0.203003	0.197634	0.189588	0.191836	0.202622	0.19573	0.195416		613	0.125852	0.125839	0.125225	0.124977	0.124555	0.124148	0.124054
613	0.22989	0.35591	0.5749	0.93192	0.8973		613	0.191403	0.189132	0.193257	0.189563	0.195416																				614	0.198675	0.193415	0.185283	0.187526	0.19818	0.191405	0.191167		614	0.122763	0.122764	0.121987	0.121816	0.121307	0.120931	0.120818
614	0.22586	0.35306	0.57306	0.93342	0.89844		614	0.187114	0.184891	0.188953	0.185337	0.191167																				615	0.194573	0.189274	0.181235	0.183442	0.193937	0.187346	0.187115		615	0.119713	0.119685	0.118949	0.118745	0.118234	0.117807	0.117759
615	0.22193	0.35028	0.57125	0.93494	0.89958		615	0.182972	0.180803	0.18488	0.181312	0.187115																				616	0.190599	0.185366	0.177324	0.179511	0.189871	0.183404	0.183193		616	0.116761	0.116735	0.116017	0.115824	0.1153	0.11489	0.11486
616	0.21811	0.34756	0.56949	0.93647	0.90074		616	0.179034	0.176848	0.180921	0.1774	0.183193																				617	0.186727	0.181624	0.173538	0.175702	0.185935	0.179567	0.179377		617	0.113958	0.113929	0.1132	0.113044	0.112493	0.112156	0.112126
617	0.21438	0.3449	0.56777	0.938	0.9019		617	0.175238	0.173015	0.177067	0.173602	0.179377																				618	0.182969	0.177924	0.169898	0.172009	0.182082	0.17588	0.175668		618	0.111334	0.111234	0.110542	0.110368	0.109834	0.109579	0.10961
618	0.21073	0.34229	0.56607	0.93953	0.90307		618	0.171502	0.169308	0.173346	0.169946	0.175668																				619	0.179442	0.174483	0.166406	0.168554	0.178476	0.172422	0.172248		619	0.108786	0.108707	0.107973	0.107873	0.107408	0.107043	0.107074
619	0.20718	0.33973	0.56441	0.94107	0.90425		619	0.168085	0.165865	0.16981	0.166441	0.172248																				620	0.175999	0.17115	0.163093	0.165255	0.175033	0.169079	0.168943		620	0.106248	0.106215	0.105547	0.105446	0.104981	0.104618	0.10474
620	0.20371	0.33722	0.56279	0.9426	0.90543		620	0.16479	0.162567	0.166435	0.163086	0.168943																				621	0.172649	0.167816	0.159824	0.161958	0.171577	0.165767	0.165657		621	0.103821	0.103681	0.103121	0.10302	0.102555	0.102303	0.102443
621	0.20032	0.33477	0.5612	0.94414	0.9066		621	0.161549	0.159311	0.16314	0.159828	0.165657																				622	0.169338	0.16451	0.156575	0.15867	0.168121	0.162443	0.162407		622	0.101504	0.101367	0.100804	0.100814	0.100282	0.0999877	0.100127
622	0.19702	0.33236	0.55964	0.94569	0.90777		622	0.158328	0.156074	0.159866	0.156612	0.162407																				623	0.166022	0.1613	0.153367	0.155452	0.164747	0.159118	0.159241		623	0.0991873	0.0991632	0.0984884	0.0986075	0.0980342	0.0977829	0.0978135
623	0.19379	0.32999	0.55811	0.94723	0.90894		623	0.155127	0.152876	0.15659	0.153406	0.159241																				624	0.162917	0.158226	0.150287	0.152397	0.161569	0.156061	0.156184		624	0.0969645	0.0969596	0.0963929	0.0964016	0.0958287	0.0955781	0.0956058
624	0.19065	0.32767	0.55661	0.94875	0.91012		624	0.152133	0.149847	0.15354	0.150379	0.156184																				625	0.159774	0.155113	0.147257	0.149339	0.158375	0.153017	0.15315		625	0.0947741	0.0948469	0.0942974	0.0941956	0.0937335	0.0933733	0.0934004
625	0.18759	0.3254	0.55513	0.95027	0.9113		625	0.149128	0.146844	0.150535	0.147374	0.15315																				626	0.15673	0.152117	0.144287	0.146339	0.155288	0.150059	0.150214		626	0.0927881	0.0927727	0.0922019	0.0922102	0.0916382	0.0912787	0.0913052
626	0.18461	0.32317	0.55368	0.9518	0.9125		626	0.146233	0.143886	0.147598	0.144489	0.150214																				627	0.153774	0.149235	0.141398	0.143431	0.152301	0.147195	0.14737		627	0.0908022	0.0907894	0.0902167	0.0901145	0.0896533	0.0892944	0.0892101
627	0.18169	0.32098	0.55224	0.95332	0.91371		627	0.143408	0.141021	0.144726	0.1417	0.14737																				628	0.15088	0.146429	0.138608	0.140627	0.149375	0.144412	0.144596		628	0.0888162	0.0888062	0.0882314	0.0881291	0.0875972	0.0871998	0.0871149
628	0.17885	0.31883	0.55082	0.95484	0.91495		628	0.140596	0.138285	0.141914	0.138961	0.144596																				629	0.148157	0.143703	0.135961	0.137908	0.146521	0.141698	0.141924		629	0.0868303	0.0868229	0.0863565	0.086169	0.0856834	0.0853258	0.0852403
629	0.17609	0.31672	0.54944	0.95635	0.91618		629	0.137936	0.135629	0.139203	0.13632	0.141924																				630	0.145404	0.140994	0.133269	0.135211	0.143684	0.139038	0.139235		630	0.085065	0.08506	0.0844717	0.0843789	0.0838087	0.0834517	0.0833657
630	0.17341	0.31464	0.54806	0.95785	0.91741		630	0.135286	0.132952	0.136471	0.133708	0.139235																				631	0.142687	0.138298	0.130606	0.132599	0.14092	0.136388	0.136645		631	0.0832997	0.0832971	0.0826067	0.0825039	0.0819341	0.0816878	0.0816013
631	0.17078	0.3126	0.5467	0.95934	0.91865		631	0.132684	0.13031	0.133794	0.131161	0.136645																				632	0.140051	0.135662	0.12803	0.130028	0.138219	0.133786	0.134134		632	0.0815388	0.081424	0.0808421	0.0807391	0.0801697	0.079924	0.0797999
632	0.16822	0.31058	0.54534	0.96083	0.91989		632	0.130133	0.127745	0.131204	0.128669	0.134134																				633	0.137522	0.133143	0.125584	0.127478	0.13558	0.131283	0.131673		633	0.0798794	0.0797713	0.0791877	0.0789963	0.0785156	0.0781602	0.0781258
633	0.16571	0.30859	0.54398	0.96233	0.92113		633	0.127648	0.125286	0.128714	0.126232	0.131673																				634	0.135088	0.130804	0.123271	0.125126	0.133103	0.128924	0.129324		634	0.0781141	0.0781186	0.0775334	0.0773198	0.0768614	0.0765066	0.0765288
634	0.16326	0.30663	0.54264	0.9638	0.92236		634	0.125331	0.12293	0.126307	0.123945	0.129324																				635	0.132699	0.128444	0.120939	0.122792	0.130664	0.126598	0.126958		635	0.0765695	0.0764659	0.075879	0.0757756	0.0752869	0.0749632	0.074985
635	0.16087	0.3047	0.54129	0.96526	0.92361		635	0.123043	0.120628	0.123982	0.121671	0.126958																				636	0.130375	0.126164	0.118703	0.120562	0.128266	0.124344	0.124703		636	0.0750249	0.0749233	0.074335	0.0742314	0.0737737	0.0734198	0.0734412
636	0.15854	0.30279	0.53997	0.96671	0.92486		636	0.120837	0.118396	0.121724	0.119476	0.124703																				637	0.128144	0.123956	0.116552	0.118404	0.125956	0.12216	0.122547		637	0.0734567	0.0733808	0.0727909	0.0726872	0.0723402	0.0719215	0.0718974
637	0.15625	0.3009	0.53865	0.96814	0.9261		637	0.118707	0.116235	0.119537	0.117362	0.122547																				638	0.126011	0.121802	0.114469	0.116285	0.123749	0.120052	0.120452		638	0.0719356	0.0718382	0.0713572	0.0712533	0.0707963	0.0704434	0.0704638
638	0.15401	0.29904	0.53733	0.96956	0.92734		638	0.116632	0.114147	0.117423	0.115316	0.120452																				639	0.123906	0.119715	0.112511	0.114241	0.12155	0.118073	0.118395		639	0.0705013	0.0704059	0.0700337	0.0699297	0.0693628	0.0690102	0.0690303
639	0.15182	0.29719	0.53602	0.97097	0.92859		639	0.114606	0.112154	0.115382	0.113328	0.118395																				640	0.121868	0.117738	0.110545	0.112213	0.119493	0.11605	0.116407		640	0.0691773	0.0690837	0.0687102	0.0686061	0.0681497	0.0677976	0.067707
640	0.14969	0.29537	0.53469	0.97234	0.92986		640	0.112705	0.110248	0.11339	0.111422	0.116407																				641	0.119905	0.115814	0.108652	0.11033	0.117508	0.11411	0.114509		641	0.0678864	0.0677615	0.0673868	0.0672635	0.0668264	0.0663645	0.0663838
641	0.14759	0.29356	0.53336	0.97368	0.93114		641	0.110862	0.108383	0.111498	0.109624	0.114509																				642	0.117991	0.113912	0.106784	0.108503	0.115534	0.112228	0.112666		642	0.0666397	0.0665495	0.0660633	0.065951	0.0653929	0.0650416	0.0650605
642	0.14554	0.29177	0.53203	0.97501	0.93242		642	0.109051	0.106542	0.109641	0.107845	0.112666																				643	0.116096	0.112009	0.104906	0.106655	0.113543	0.110359	0.110841		643	0.0654261	0.0653375	0.0648501	0.0647457	0.0641798	0.063829	0.0637372
643	0.14354	0.28999	0.53069	0.97633	0.93371		643	0.107241	0.104712	0.107765	0.106036	0.110841																				644	0.114187	0.110098	0.103059	0.104808	0.111577	0.108454	0.109023		644	0.0642125	0.0640154	0.0635266	0.0634173	0.0628891	0.0625061	0.0625242
644	0.14158	0.28823	0.52935	0.97762	0.93501		644	0.10539	0.102874	0.105887	0.104262	0.109023																				645	0.112267	0.108217	0.101146	0.10282	0.109542	0.106545	0.107123		645	0.0628885	0.0626932	0.0622032	0.0620985	0.0615333	0.0612934	0.061201
645	0.13968	0.28649	0.52799	0.97887	0.93632		645	0.103535	0.100999	0.104009	0.102427	0.107123																				646	0.110337	0.106251	0.099239	0.100934	0.107509	0.104629	0.105248		646	0.0615645	0.0614812	0.06099	0.0607749	0.06021	0.0599706	0.0598777
646	0.13781	0.28476	0.52661	0.98009	0.93763		646	0.101694	0.099145	0.102145	0.100586	0.105248																				647	0.108447	0.104327	0.097389	0.099098	0.105558	0.102791	0.103425		647	0.0603509	0.060159	0.0596665	0.0595616	0.0589969	0.0586477	0.0586647
647	0.13597	0.28304	0.52522	0.9813	0.93895		647	0.0999011	0.097305	0.100313	0.098804	0.103425																				648	0.106629	0.102506	0.095618	0.097303	0.103701	0.101037	0.10166		648	0.0591372	0.058947	0.0584533	0.0583483	0.0577839	0.057435	0.0574517
648	0.13417	0.28133	0.52382	0.98249	0.94027		648	0.0981751	0.095496	0.098526	0.097116	0.10166																				649	0.104881	0.100733	0.093913	0.095632	0.101845	0.099256	0.099936		649	0.0579236	0.057735	0.0572402	0.057135	0.0566812	0.0563326	0.056349
649	0.13241	0.27962	0.5224	0.98364	0.94159		649	0.0965166	0.093789	0.096793	0.095512	0.0999365																				650	0.10328	0.099179	0.092396	0.094088	0.10023	0.097672	0.098364		650	0.0567879	0.0565855	0.0561373	0.056032	0.0554682	0.0552302	0.0552463
650	0.13069	0.27794	0.52097	0.98478	0.94294		650	0.0949797	0.092213	0.095188	0.093971	0.0983643																				651	0.101665	0.097573	0.090871	0.092559	0.098595	0.096086	0.096807		651	0.055717	0.0555301	0.0550344	0.054929	0.0544215	0.0541278	0.0541436
651	0.12901	0.27625	0.51952	0.98588	0.94426		651	0.0934679	0.090675	0.09364	0.092449	0.0968072																				652	0.100085	0.09604	0.089377	0.091053	0.096975	0.094546	0.095278		652	0.0546137	0.0545398	0.0540418	0.0539363	0.0533729	0.0531357	0.0531511
652	0.12735	0.27458	0.51805	0.98696	0.94558		652	0.0920045	0.089176	0.092135	0.090972	0.0952784																				653	0.098552	0.094571	0.0879	0.089558	0.095373	0.093056	0.093774		653	0.0536207	0.053438	0.0530492	0.0529333	0.0523805	0.0521435	0.0521587
653	0.12573	0.27291	0.51657	0.988	0.94689		653	0.0905653	0.087699	0.090652	0.089534	0.0937744																				654	0.097036	0.093014	0.086375	0.088049	0.093752	0.091562	0.092272		654	0.0526277	0.052418	0.0520566	0.051951	0.051388	0.0511514	0.0510559
654	0.12413	0.27124	0.51507	0.989	0.9482		654	0.0890771	0.086202	0.089157	0.088092	0.0922716																				655	0.095535	0.091515	0.084921	0.086617	0.092145	0.090091	0.090798		655	0.0516348	0.0514547	0.0511742	0.0509583	0.0505058	0.0501592	0.0501914
655	0.12258	0.26959	0.51355	0.98995	0.9495		655	0.0876218	0.084737	0.087696	0.086724	0.0907979																				656	0.094101	0.090057	0.083544	0.08518	0.090637	0.088632	0.089385		656	0.0506418	0.0505732	0.0501816	0.0500759	0.0495133	0.0492773	0.0491813
656	0.12106	0.26795	0.51187	0.99085	0.9508		656	0.0862021	0.083317	0.086277	0.085353	0.0893846																				657	0.092699	0.088624	0.082141	0.083751	0.089133	0.087217	0.087979		657	0.0497591	0.0495816	0.049189	0.0489729	0.0485208	0.0481749	0.0481889
657	0.11957	0.26631	0.51014	0.99172	0.95209		657	0.0848076	0.08194	0.084913	0.084054	0.0879794																				658	0.091301	0.0872	0.080699	0.08232	0.08761	0.085831	0.086558		658	0.0487662	0.0485872	0.0481964	0.0479802	0.0475284	0.0471827	0.0471964
658	0.11811	0.26469	0.50839	0.99255	0.95339		658	0.0834324	0.080588	0.083579	0.082805	0.0865578																				659	0.089886	0.085773	0.07927	0.080871	0.086099	0.084427	0.085121		659	0.0478835	0.0477085	0.047362	0.0472081	0.0467565	0.0463008	0.0463143
659	0.11668	0.26307	0.50662	0.99335	0.95469		659	0.0820745	0.079238	0.08223	0.08152	0.0851207																				660	0.08858	0.084453	0.077961	0.079532	0.084681	0.08311	0.083825		660	0.0470009	0.0468271	0.0465421	0.0463257	0.0458743	0.0455291	0.0454689
660	0.11528	0.26147	0.50481	0.9941	0.95601		660	0.0807917	0.07796	0.08098	0.080274	0.0838253																				661	0.087312	0.08313	0.076655	0.078187	0.083316	0.081814	0.082502		661	0.0462286	0.0460558	0.0456598	0.0454433	0.0449921	0.0446472	0.0446602
661	0.11392	0.25987	0.50299	0.99481	0.95732		661	0.0794989	0.076701	0.079685	0.07908	0.0825022																				662	0.086088	0.081822	0.075383	0.076891	0.081969	0.080545	0.081237		662	0.0453459	0.0451744	0.0448877	0.0446712	0.0442201	0.0438523	0.0438883
662	0.11258	0.25828	0.50114	0.99548	0.95863		662	0.0782398	0.075483	0.078445	0.07793	0.0812366																				663	0.084895	0.080563	0.074167	0.075661	0.080653	0.079307	0.080019		663	0.0445736	0.0444031	0.0441157	0.0438991	0.0434482	0.0431038	0.0430061
663	0.11126	0.25669	0.49926	0.99609	0.95992		663	0.0770298	0.074302	0.077257	0.076799	0.0800192																				664	0.083703	0.079386	0.07302	0.074487	0.079409	0.0781	0.078783		664	0.0438013	0.0436318	0.0433437	0.043127	0.0426763	0.0423322	0.0423445
664	0.10997	0.2551	0.49736	0.99668	0.96119		664	0.0758622	0.073137	0.07606	0.075659	0.0787835																				665	0.082504	0.078154	0.071863	0.073308	0.078149	0.076889	0.077608		665	0.0431393	0.0429327	0.0425717	0.0424652	0.0419044	0.0416707	0.0415726
665	0.1087	0.25351	0.49543	0.99721	0.96245		665	0.074692	0.071945	0.074899	0.074535	0.0776081																				666	0.081385	0.077004	0.070763	0.072215	0.07696	0.075761	0.0765		666	0.0424412	0.0422187	0.0419099	0.0416931	0.0412427	0.040899	0.0409109
666	0.10746	0.25192	0.49349	0.99769	0.9637		666	0.0735697	0.070881	0.073801	0.073488	0.0764999																				667	0.080297	0.075904	0.069752	0.071199	0.075843	0.074651	0.075456		667	0.0417281	0.0415384	0.0411379	0.0410313	0.0405811	0.0402376	0.040139
667	0.10623	0.25034	0.49224	0.99812	0.96493		667	0.0725306	0.069839	0.072768	0.07247	0.0754557																				668	0.079213	0.074833	0.06879	0.070214	0.074749	0.073543	0.074434		668	0.041043	0.0407671	0.0404762	0.0403695	0.0398092	0.0395762	0.0394774
668	0.10502	0.24876	0.49159	0.99852	0.96616		668	0.071535	0.068765	0.071755	0.071465	0.0744342																				669	0.07812	0.073772	0.067803	0.069197	0.073609	0.072448	0.073376		669	0.0402707	0.040106	0.0398383	0.0397077	0.0391475	0.0389147	0.0388158
669	0.10384	0.24719	0.49093	0.99889	0.96737		669	0.0705046	0.067645	0.070692	0.070469	0.0733761																				670	0.077059	0.072664	0.066825	0.068205	0.072519	0.07137	0.072338		670	0.039719	0.0394449	0.0391527	0.0390459	0.038545	0.0382947	0.0381541
670	0.10269	0.24563	0.49027	0.9992	0.96856		670	0.0694802	0.066555	0.069646	0.069445	0.0723385																				671	0.076035	0.071625	0.065881	0.06728	0.071419	0.07032	0.071337		671	0.0390571	0.038894	0.0386013	0.0384944	0.0379345	0.0377021	0.0376028
671	0.10156	0.24408	0.48855	0.99946	0.96976		671	0.0685193	0.065552	0.068688	0.068503	0.0713371																				672	0.075058	0.070616	0.064983	0.066345	0.07037	0.069297	0.070391		672	0.0383951	0.0382329	0.0380498	0.0378326	0.0373831	0.0370406	0.0369411
672	0.10046	0.24254	0.48655	0.99968	0.97096		672	0.067576	0.064553	0.067742	0.067562	0.0703912																				673	0.074113	0.069639	0.064119	0.065421	0.069385	0.068308	0.069489		673	0.0378434	0.037682	0.0374984	0.0372812	0.0367215	0.0365033	0.0363898
673	0.09937	0.241	0.48454	0.99984	0.97214		673	0.066635	0.063574	0.066814	0.066646	0.0694891																				674	0.073164	0.068704	0.063264	0.064568	0.068444	0.067362	0.068601		674	0.0374021	0.0371311	0.0368366	0.0367297	0.0361701	0.0359382	0.0358037
674	0.09831	0.23946	0.48251	0.99994	0.97328		674	0.0656998	0.062666	0.065942	0.065823	0.0686012																				675	0.072166	0.067733	0.062425	0.063733	0.06745	0.066416	0.067697		675	0.0367401	0.0365802	0.0362852	0.0360888	0.035588	0.0352768	0.0351768
675	0.09727	0.23794	0.48045	1	0.97442		675	0.0648361	0.061799	0.065024	0.064996	0.0676973																				676	0.071262	0.066799	0.061558	0.062895	0.066521	0.065514	0.066846		676	0.0361885	0.0360293	0.0357337	0.0355164	0.0349571	0.0347256	0.0345151
676	0.09617	0.23641	0.47838	1	0.97555		676	0.0639682	0.060897	0.064223	0.06415	0.0668464																				677	0.070378	0.06589	0.060724	0.062081	0.065601	0.064629	0.065992		677	0.0356368	0.0354784	0.0351823	0.0349649	0.0344057	0.0340642	0.0339638
677	0.09507	0.2349	0.47628	0.99996	0.97667		677	0.0631011	0.06001	0.063401	0.063332	0.0659921																				678	0.069495	0.064983	0.059908	0.061255	0.064677	0.063724	0.065115		678	0.0351013	0.0349275	0.0345206	0.0344134	0.0338678	0.033513	0.0333811
678	0.094	0.23338	0.47418	0.99987	0.97777		678	0.0622125	0.059125	0.062529	0.062535	0.0651146																				679	0.068611	0.064057	0.059071	0.060372	0.063748	0.062757	0.064214		679	0.0345335	0.0342664	0.0339732	0.0337516	0.0333029	0.0328515	0.0328611
679	0.09295	0.23188	0.47205	0.99975	0.97886		679	0.061277	0.05821	0.061633	0.061733	0.0642143																				680	0.067687	0.063156	0.058242	0.059557	0.062778	0.061776	0.063339		680	0.0339819	0.0337155	0.0334177	0.0332001	0.0327516	0.0324106	0.0323097
680	0.09192	0.23038	0.4699	0.99955	0.97992		680	0.0603627	0.057294	0.060755	0.060909	0.0633393																				681	0.066869	0.062326	0.057475	0.058762	0.06191	0.06091	0.062508		681	0.0334302	0.0331646	0.0328662	0.0326486	0.0322002	0.0318594	0.0318686
681	0.09091	0.22889	0.46774	0.99931	0.98096		681	0.0595134	0.056528	0.059996	0.060151	0.0625081																				682	0.066059	0.06149	0.056744	0.057999	0.061073	0.060053	0.061732		682	0.0328785	0.0326137	0.0324251	0.0320971	0.0317591	0.0314184	0.0313173
682	0.08992	0.22739	0.46567	0.99903	0.98199		682	0.058706	0.055755	0.059239	0.059386	0.061732																				683	0.065254	0.06066	0.056008	0.057238	0.060226	0.059198	0.060971		683	0.0324372	0.032173	0.0318904	0.0316559	0.0312077	0.0308672	0.0308762
683	0.08894	0.22591	0.46366	0.9987	0.98298		683	0.057946	0.054946	0.058444	0.058626	0.0609707																				684	0.06448	0.059867	0.055228	0.056447	0.059347	0.058371	0.06017		684	0.0318856	0.0317322	0.0314325	0.0312147	0.0307666	0.0304262	0.0303248
684	0.08798	0.22442	0.46165	0.99834	0.98393		684	0.0572315	0.054128	0.05761	0.057901	0.0601699																				685	0.063701	0.059041	0.054423	0.055682	0.058489	0.057587	0.059355		685	0.0314442	0.0311813	0.0309913	0.0307427	0.0303255	0.0299853	0.0298837
685	0.08703	0.22295	0.45962	0.99791	0.98486		685	0.0564125	0.053365	0.056839	0.0571	0.0593551																				686	0.062933	0.058286	0.053709	0.054967	0.057631	0.056835	0.058592		686	0.0310029	0.0307406	0.0305501	0.0303323	0.0298844	0.0295443	0.0294426
686	0.08611	0.22149	0.45758	0.99744	0.98576		686	0.0556221	0.052612	0.05609	0.056395	0.0585918																				687	0.062212	0.057494	0.053013	0.054254	0.056828	0.056088	0.057849		687	0.0305616	0.0302999	0.030109	0.0298911	0.0294433	0.0291034	0.0290015
687	0.08556	0.22004	0.45554	0.99694	0.98665		687	0.0548383	0.051846	0.055381	0.055727	0.0578485																				688	0.061533	0.056717	0.052346	0.053551	0.056069	0.055362	0.057133		688	0.0301203	0.0298591	0.0296678	0.0294305	0.0290022	0.0286624	0.0285605
688	0.08526	0.2186	0.4535	0.99639	0.98753		688	0.0541052	0.051131	0.054708	0.055085	0.0571335																				689	0.060873	0.056038	0.051731	0.052885	0.055324	0.054677	0.056462		689	0.029679	0.0294305	0.0292317	0.0290087	0.0285611	0.0282214	0.0281194
689	0.08496	0.21717	0.45146	0.99581	0.98839		689	0.053469	0.050527	0.054059	0.054477	0.0564623																				690	0.060171	0.055339	0.051052	0.052253	0.054655	0.053993	0.055807		690	0.0292376	0.0290879	0.0287855	0.0285992	0.02812	0.0277805	0.0276992
690	0.08467	0.21576	0.4494	0.99518	0.98923		690	0.0527953	0.049809	0.053415	0.053924	0.0558074																				691	0.059525	0.054697	0.050454	0.051635	0.05395	0.053299	0.055138		691	0.0287963	0.0286471	0.0283444	0.0281263	0.0276789	0.0273395	0.0272372
691	0.08389	0.21436	0.44734	0.9945	0.99001		691	0.0521331	0.04924	0.052765	0.053297	0.0551381																				692	0.05885	0.053952	0.049787	0.050936	0.053182	0.052556	0.054418		692	0.0284653	0.0282064	0.0280135	0.0277416	0.0273481	0.0269444	0.0268281
692	0.08304	0.21296	0.44527	0.99377	0.99077		692	0.0513846	0.048554	0.052086	0.052622	0.0544177																				693	0.058187	0.053177	0.049102	0.050238	0.052419	0.051828	0.053706		693	0.028024	0.0278759	0.027623	0.0273542	0.026907	0.0265678	0.0264653
693	0.0822	0.21157	0.4432	0.99299	0.99153		693	0.0506468	0.047835	0.051416	0.051953	0.0537063																				694	0.057602	0.052512	0.048505	0.049654	0.051749	0.051193	0.053078		694	0.0275827	0.0274349	0.0272415	0.0270233	0.0265762	0.0261269	0.0260242
694	0.08139	0.21019	0.44112	0.99217	0.99225		694	0.0500479	0.047252	0.050801	0.051348	0.0530779																				695	0.056951	0.051915	0.047921	0.049012	0.051074	0.05053	0.052426		695	0.0272528	0.0269944	0.0269106	0.0265877	0.0261351	0.0257962	0.0256934
695	0.08058	0.20882	0.43903	0.9913	0.99292		695	0.0493806	0.046603	0.050205	0.050782	0.0524257																				696	0.056401	0.051236	0.047321	0.048425	0.050457	0.049873	0.051829		696	0.0268664	0.0266639	0.0264694	0.0262512	0.0258043	0.0253552	0.0252523
696	0.0798	0.20746	0.43694	0.9904	0.99356		696	0.0487284	0.046007	0.049625	0.050187	0.0518285																				697	0.055849	0.0506	0.046729	0.047878	0.049865	0.049298	0.051255		697	0.0265897	0.0263333	0.0261386	0.02581	0.0254192	0.0250245	0.0249215
697	0.07902	0.2061	0.43484	0.98945	0.99417		697	0.0480912	0.045437	0.049038	0.049643	0.0512552																				698	0.055304	0.050036	0.046191	0.047372	0.049296	0.048778	0.050706		698	0.0262587	0.0260028	0.0258077	0.0255894	0.0251426	0.0246938	0.0247009
698	0.07825	0.20476	0.43275	0.98847	0.99475		698	0.0475046	0.044912	0.048485	0.049139	0.0507062																				699	0.054799	0.049524	0.045728	0.046891	0.048747	0.048252	0.050187		699	0.0259277	0.0256723	0.0254768	0.0252585	0.0248118	0.024363	0.0242598
699	0.0775	0.20343	0.43066	0.98746	0.9953		699	0.0469907	0.044442	0.048009	0.048628	0.0501867																				700	0.054265	0.048932	0.045121	0.046265	0.048113	0.047685	0.049669		700	0.0255967	0.0253417	0.025146	0.0248173	0.024481	0.0240323	0.0240393
700	0.07676	0.2021	0.42856	0.98639	0.9958		700	0.046376	0.043864	0.047428	0.048082	0.049669																				701	0.053745	0.048317	0.04456	0.045672	0.047466	0.04709	0.049084		701	0.0252657	0.0250112	0.0248151	0.0245967	0.0241501	0.0237016	0.0237085
701	0.07604	0.2008	0.42648	0.9853	0.9963		701	0.0457869	0.043296	0.046873	0.047512	0.0490838																				702	0.053219	0.047698	0.044022	0.045122	0.046837	0.046553	0.048497		702	0.0249347	0.0246806	0.0244842	0.0242658	0.0238193	0.0233709	0.0233777
702	0.07538	0.1995	0.42441	0.98418	0.99677		702	0.0452283	0.042788	0.046334	0.046995	0.0484974																				703	0.0527	0.047099	0.043505	0.044594	0.046225	0.046036	0.047936		703	0.0246086	0.0243501	0.0241534	0.0239349	0.0234885	0.0230402	0.0230469
703	0.07476	0.19821	0.42234	0.98303	0.99721		703	0.0446861	0.04231	0.045801	0.046508	0.0479363																				704	0.052211	0.046548	0.043008	0.044064	0.045627	0.045479	0.04741		704	0.0243831	0.0240195	0.0239328	0.023604	0.0231577	0.0228197	0.022716
704	0.07416	0.19693	0.42026	0.98184	0.99762		704	0.0441464	0.041814	0.04527	0.04601	0.0474103																				705	0.051749	0.046064	0.042507	0.043566	0.045113	0.044999	0.046898		705	0.0240521	0.0237992	0.0236623	0.0233834	0.0229371	0.0225126	0.0223852
705	0.07357	0.19567	0.4182	0.98061	0.99799		705	0.0436608	0.041314	0.044803	0.045561	0.0468979																				706	0.051315	0.045563	0.041991	0.043107	0.044581	0.044495	0.046358		706	0.0238314	0.0234686	0.0233813	0.0230525	0.0227166	0.0222685	0.0221647
706	0.07299	0.19441	0.41613	0.97932	0.99833		706	0.0431433	0.040844	0.044312	0.045089	0.046358																				707	0.050834	0.045072	0.04151	0.042635	0.044057	0.044	0.045861		707	0.0235381	0.0232483	0.0230505	0.0228319	0.0223858	0.0219378	0.0218339
707	0.07242	0.19317	0.41407	0.978	0.99864		707	0.0426284	0.040352	0.04382	0.04461	0.0458612																				708	0.050358	0.044585	0.041069	0.042175	0.043541	0.043512	0.045393		708	0.0232798	0.0230279	0.0228299	0.0226113	0.0220549	0.0217173	0.0216133
708	0.07186	0.19194	0.41201	0.97665	0.99894		708	0.0421394	0.039877	0.043339	0.044151	0.0453926																				709	0.049955	0.044085	0.040655	0.041763	0.043028	0.043026	0.044918		709	0.0230591	0.0226974	0.0225624	0.0222805	0.0218344	0.0214968	0.0213928
709	0.0713	0.19071	0.40995	0.97526	0.9992		709	0.0416871	0.039466	0.04287	0.043734	0.0449176																				710	0.049528	0.043568	0.04022	0.041297	0.042546	0.042578	0.044476		710	0.0227281	0.022477	0.0222784	0.0219496	0.0215036	0.0211661	0.0209517
710	0.07076	0.1895	0.4079	0.97383	0.99942		710	0.0412187	0.039024	0.042383	0.043306	0.044476																				711	0.04914	0.043167	0.039848	0.040912	0.042116	0.042185	0.044044		711	0.0225075	0.0221464	0.0220579	0.021729	0.021283	0.0209456	0.0207311
711	0.07023	0.1883	0.40586	0.97237	0.9996		711	0.0407527	0.038685	0.04194	0.042902	0.0440439																				712	0.048739	0.042729	0.039446	0.040487	0.041638	0.041751	0.04359		712	0.0221765	0.0219261	0.021727	0.0215084	0.021013	0.0206444	0.0205106
712	0.0697	0.1871	0.40382	0.97088	0.99973		712	0.0403073	0.038274	0.041516	0.042493	0.0435902																				713	0.048349	0.042242	0.039013	0.040034	0.041147	0.041279	0.043097		713	0.0219558	0.0215955	0.0215064	0.021206	0.0207316	0.0203944	0.0202901
713	0.06918	0.18592	0.4018	0.96935	0.99983		713	0.0398436	0.037814	0.041085	0.042068	0.0430974																				714	0.047995	0.041741	0.038576	0.039598	0.0407	0.040812	0.042572		714	0.0216248	0.021384	0.0211755	0.0209569	0.0205111	0.0200637	0.0199592
714	0.06867	0.18474	0.39978	0.96781	0.99992		714	0.0393329	0.037387	0.040631	0.041628	0.0425718																				715	0.04756	0.041295	0.038161	0.039173	0.040219	0.040458	0.042154		715	0.0214042	0.0211548	0.0209369	0.0207363	0.0202905	0.0198432	0.0197387
715	0.06817	0.18358	0.39779	0.96624	0.99999		715	0.0389623	0.037004	0.040217	0.041245	0.0421537																				716	0.047196	0.040847	0.037759	0.038726	0.039776	0.040034	0.041754		716	0.0211835	0.0209345	0.0207344	0.0204054	0.0199597	0.0196227	0.0195181
716	0.06767	0.18243	0.3958	0.96463	1		716	0.0385448	0.03659	0.039832	0.040844	0.0417544																				717	0.046819	0.040454	0.037401	0.038342	0.039374	0.039625	0.041333		717	0.0209628	0.0206039	0.0205138	0.0201848	0.0197392	0.019292	0.0192976
717	0.06718	0.18128	0.39381	0.96299	0.99998		717	0.0381064	0.03625	0.039444	0.040497	0.0413332																				718	0.046418	0.040082	0.037044	0.037986	0.038968	0.039244	0.040902		718	0.0206318	0.0203835	0.0202455	0.0199642	0.0195186	0.0190848	0.0189668
718	0.0667	0.18015	0.39184	0.96132	0.99992		718	0.0376793	0.035902	0.039045	0.040161	0.0409021																				719	0.046013	0.039678	0.036639	0.037597	0.038519	0.038885	0.040491		719	0.020457	0.0201632	0.0199624	0.019691	0.0192981	0.018851	0.0187462
719	0.06622	0.17902	0.38987	0.95962	0.99981		719	0.0372986	0.03545	0.038638	0.039777	0.0404909																				720	0.045668	0.039282	0.036317	0.037268	0.038155	0.038551	0.040132		720	0.0203008	0.0199428	0.0197418	0.0194127	0.0190775	0.0185799	0.0184154
720	0.06575	0.1779	0.3879	0.95787	0.99966		720	0.0370052	0.035174	0.038264	0.039447	0.0401322																				721	0.045383	0.038916	0.036023	0.036957	0.037766	0.038188	0.039718		721	0.0200802	0.0197225	0.0196315	0.0191921	0.018857	0.0184101	0.0183069
721	0.06529	0.17679	0.38595	0.9561	0.99949		721	0.0367108	0.03484	0.037929	0.039127	0.039718																				722	0.045119	0.038558	0.035723	0.036618	0.037374	0.037821	0.039366		722	0.0198595	0.0195021	0.0194109	0.0189715	0.0186364	0.0181896	0.0180846
722	0.06484	0.17569	0.38401	0.9543	0.99928		722	0.0363733	0.034519	0.037568	0.038779	0.0393657																				723	0.044843	0.038184	0.035408	0.03628	0.036969	0.037443	0.039024		723	0.0196389	0.0192817	0.0191903	0.0188612	0.0184159	0.0179691	0.0178641
723	0.06439	0.17459	0.38207	0.95248	0.99904		723	0.0359926	0.034184	0.03719	0.038431	0.0390236																				724	0.04453	0.03778	0.035073	0.03598	0.036543	0.037053	0.038611		724	0.0194182	0.0190614	0.0189666	0.0186406	0.0181836	0.0177486	0.0176435
724	0.06393	0.17351	0.38014	0.95062	0.99876		724	0.0355876	0.033799	0.036818	0.03811	0.0386105																				725	0.044187	0.037404	0.034682	0.035644	0.036188	0.03673	0.038213		725	0.0191975	0.018841	0.0187492	0.01842	0.0179748	0.0175282	0.017423
725	0.06349	0.17244	0.37821	0.94875	0.99841		725	0.0352033	0.03348	0.036461	0.037735	0.0382126																				726	0.043804	0.037044	0.034334	0.035261	0.035757	0.036369	0.037784		726	0.0189769	0.0186206	0.0185286	0.0181994	0.0177542	0.0173077	0.0172024
726	0.06305	0.17137	0.37629	0.94686	0.99802		726	0.0348124	0.033059	0.036045	0.037374	0.0377837																				727	0.04348	0.036741	0.034032	0.034925	0.035386	0.03606	0.037438		727	0.0188665	0.0185105	0.018308	0.0179788	0.0175337	0.0170872	0.0169819
727	0.06262	0.17031	0.37439	0.94494	0.99759		727	0.0344871	0.032789	0.035684	0.037128	0.037438																				728	0.043216	0.036459	0.03373	0.034633	0.035076	0.035759	0.037133		728	0.0186459	0.0182901	0.0180874	0.0177582	0.0173131	0.0168667	0.0167613
728	0.06219	0.16926	0.3725	0.943	0.99714		728	0.0341986	0.032597	0.0354	0.036918	0.0371325																				729	0.042971	0.036149	0.033384	0.034353	0.034785	0.035402	0.036792		729	0.0184252	0.0180298	0.0178669	0.0175376	0.0170926	0.0166462	0.0165408
729	0.06176	0.16822	0.37062	0.94107	0.99666		729	0.0338918	0.032331	0.035161	0.036634	0.0367918																				730	0.042653	0.035848	0.033066	0.034089	0.034458	0.035084	0.03646		730	0.0182046	0.0178494	0.0176463	0.017317	0.016872	0.0164258	0.0163064
730	0.06134	0.16719	0.36876	0.93911	0.99614		730	0.0335585	0.031989	0.034818	0.036299	0.0364604																				731	0.042416	0.035595	0.032851	0.033825	0.034192	0.034838	0.036183		731	0.0179839	0.017629	0.017536	0.0170964	0.0166515	0.0162053	0.0160997
731	0.06093	0.16617	0.36691	0.93713	0.99559		731	0.0333477	0.031777	0.034582	0.036095	0.0361831																				732	0.042142	0.035328	0.032603	0.033574	0.033898	0.03458	0.035867		732	0.0177632	0.0174087	0.0173154	0.0169861	0.0164309	0.0159848	0.0159475
732	0.06053	0.16515	0.36506	0.93514	0.99499		732	0.0330878	0.031516	0.034293	0.035857	0.0358666																				733	0.041852	0.035031	0.032348	0.033323	0.033602	0.034296	0.035511		733	0.0176529	0.0172985	0.0170948	0.0167655	0.0163206	0.0158746	0.0157689
733	0.06013	0.16414	0.36322	0.93314	0.99438		733	0.0327875	0.031232	0.033967	0.035591	0.0355113																				734	0.041599	0.034713	0.032141	0.033055	0.033349	0.033997	0.035153		734	0.0174322	0.0170781	0.0168743	0.0165449	0.0161001	0.0156541	0.0155484
734	0.05973	0.16314	0.36137	0.93112	0.99375		734	0.0325037	0.03099	0.033662	0.035343	0.0351527																				735	0.04137	0.034426	0.031881	0.032808	0.033057	0.033752	0.034868		735	0.0173219	0.0169679	0.016764	0.0164346	0.0159898	0.0155438	0.0154071
735	0.05935	0.16215	0.35939	0.92907	0.99308		735	0.032255	0.030717	0.033369	0.035104	0.0348681																				736	0.041122	0.034143	0.031582	0.032496	0.032736	0.033426	0.034533		736	0.0171013	0.0167476	0.0166537	0.016214	0.0157403	0.0153234	0.0152175
736	0.05896	0.16117	0.35739	0.927	0.99238		736	0.0319681	0.030434	0.033028	0.03485	0.0345326																				737	0.040903	0.033886	0.031327	0.032238	0.032415	0.033146	0.034219		737	0.0168806	0.0165272	0.0164331	0.0159934	0.0155487	0.0151029	0.014997
737	0.05858	0.16019	0.3554	0.92493	0.99163		737	0.0317171	0.030166	0.032733	0.034645	0.0342189																				738	0.04066	0.033634	0.031091	0.031999	0.032134	0.032881	0.033906		738	0.0167703	0.016417	0.0163228	0.0158831	0.0154385	0.0149676	0.0148867
738	0.05821	0.15922	0.35342	0.92283	0.99083		738	0.0315054	0.029905	0.032465	0.03445	0.0339062																				739	0.040343	0.03336	0.030833	0.031726	0.031909	0.032572	0.033569		739	0.0165496	0.0161967	0.0161022	0.0156625	0.0152179	0.0147722	0.0146662
739	0.05783	0.15826	0.35143	0.9207	0.98999		739	0.0313075	0.029637	0.032177	0.034214	0.0335686																				740	0.040082	0.033079	0.030619	0.031522	0.031624	0.032308	0.033321		740	0.0164393	0.0160865	0.0159919	0.0155522	0.0151055	0.0146619	0.0144456
740	0.05746	0.1573	0.34945	0.91855	0.98912		740	0.0310469	0.029376	0.031881	0.034018	0.0333213																				741	0.039856	0.032819	0.030354	0.031264	0.03141	0.032095	0.033035		741	0.0163289	0.0159763	0.0157714	0.0154419	0.0149974	0.0145517	0.0143354
741	0.05709	0.15635	0.34749	0.91639	0.98824		741	0.0308253	0.029161	0.03166	0.033821	0.0330349																				742	0.039658	0.032613	0.030132	0.031061	0.031186	0.031912	0.032797		742	0.0161083	0.0157559	0.0156611	0.0152213	0.0147768	0.0143312	0.0142251
742	0.05673	0.1554	0.34553	0.91422	0.98734		742	0.0305986	0.028954	0.031442	0.033652	0.0327975																				743	0.039468	0.032399	0.029915	0.030873	0.030941	0.031718	0.032557		743	0.0159979	0.0156458	0.0155508	0.015111	0.0146665	0.0141107	0.0140949
743	0.05637	0.15446	0.3436	0.91204	0.9864		743	0.0303658	0.028739	0.031204	0.033467	0.0325568																				744	0.039256	0.032114	0.029658	0.030635	0.03069	0.031471	0.032247		744	0.0158876	0.0154382	0.0153302	0.0148904	0.014446	0.0140005	0.0138943
744	0.05602	0.15353	0.34167	0.90986	0.98544		744	0.0301329	0.028511	0.030943	0.033229	0.0322471																				745	0.038959	0.031852	0.029486	0.030395	0.030492	0.031188	0.031965		745	0.0157773	0.0153152	0.0152199	0.0147801	0.0143357	0.0138902	0.013784
745	0.05567	0.15261	0.33976	0.90766	0.98444		745	0.0298723	0.0283	0.030679	0.033048	0.031965																				746	0.038718	0.031607	0.029253	0.030184	0.030228	0.030898	0.031701		746	0.0155566	0.015205	0.0151096	0.0146698	0.0142254	0.01378	0.0136051
746	0.05533	0.15169	0.33894	0.90545	0.98342		746	0.0296447	0.028076	0.030404	0.032839	0.031701																				747	0.038518	0.031377	0.029011	0.029975	0.029986	0.030647	0.031431		747	0.0154463	0.0149847	0.0148891	0.0144492	0.014079	0.0135595	0.0134532
747	0.055	0.15078	0.3383	0.90325	0.9824		747	0.0294273	0.027835	0.03016	0.032676	0.0314309																				748	0.038361	0.03118	0.028814	0.029798	0.029793	0.030466	0.031188		748	0.015336	0.0148745	0.0147788	0.0143389	0.0140049	0.0134493	0.0133563
748	0.05467	0.14988	0.33767	0.90104	0.98136		748	0.0292474	0.027646	0.02996	0.032558	0.0311876																				749	0.038219	0.031007	0.028672	0.029671	0.029629	0.030335	0.030984		749	0.0151153	0.0147643	0.0147788	0.0142286	0.0138946	0.013339	0.0132361
749	0.05434	0.14899	0.3369	0.89881	0.98028		749	0.0291174	0.027536	0.02978	0.032437	0.0309836																				750	0.037875	0.030656	0.02833	0.029436	0.029243	0.029986	0.030615		750	0.015005	0.0145439	0.0144479	0.014008	0.0136741	0.0131186	0.0130121
750	0.05402	0.14811	0.33502	0.89657	0.97917		750	0.0288812	0.027185	0.029417	0.032121	0.0306147																				751	0.03763	0.030415	0.028098	0.029217	0.029006	0.029706	0.030315		751	0.0148016	0.0143236	0.0143376	0.0138977	0.0134535	0.0129319	0.0127916
751	0.05371	0.14723	0.33315	0.89433	0.97803		751	0.0287019	0.026992	0.029178	0.031947	0.0303146																				752	0.037445	0.030226	0.027941	0.029051	0.028818	0.029519	0.03011		752	0.0146731	0.0142134	0.0142273	0.0136771	0.0133432	0.0127878	0.0126813
752	0.0534	0.14636	0.33128	0.89206	0.97687		752	0.0285866	0.026869	0.029007	0.031841	0.0301095																				753	0.037281	0.030051	0.027787	0.028882	0.028636	0.029361	0.029934		753	0.0145596	0.0141032	0.014117	0.0135668	0.013233	0.0126776	0.012571
753	0.05309	0.1455	0.32943	0.88978	0.97567		753	0.0284499	0.026718	0.028836	0.031726	0.0299341																				754	0.037091	0.029849	0.027571	0.028643	0.02843	0.029159	0.029705		754	0.0144533	0.013993	0.0140067	0.0134565	0.0131227	0.0125674	0.0124607
754	0.05278	0.14465	0.32758	0.8875	0.97445		754	0.0282154	0.026474	0.028597	0.031547	0.0297055																				755	0.036837	0.029573	0.027322	0.028356	0.028136	0.028919	0.029395		755	0.014343	0.0138828	0.0138965	0.0133462	0.0129975	0.0125079	0.0123505
755	0.05248	0.14379	0.32573	0.88522	0.97319		755	0.0280022	0.026276	0.028289	0.031405	0.0293947																				756	0.036613	0.029341	0.027123	0.02814	0.027882	0.028704	0.029093		756	0.0141987	0.0137727	0.0137862	0.0132359	0.0127919	0.0123469	0.0122402
756	0.05218	0.14296	0.32389	0.88291	0.97191		756	0.0278402	0.026074	0.028032	0.031206	0.0290933																				757	0.036428	0.029115	0.026942	0.027944	0.027655	0.028528	0.028877		757	0.014012	0.0136625	0.0135656	0.0130153	0.0126816	0.0121264	0.0120197
757	0.05188	0.14212	0.32206	0.88061	0.97059		757	0.0276681	0.025899	0.027802	0.031054	0.028877																				758	0.03627	0.028886	0.026763	0.02778	0.027464	0.028347	0.028671		758	0.0139017	0.0134421	0.0134553	0.012905	0.012461	0.0120162	0.0118558
758	0.05158	0.14129	0.32024	0.8783	0.96924		758	0.0274841	0.025733	0.027597	0.030945	0.0286709																				759	0.036112	0.028653	0.026572	0.027653	0.027309	0.028125	0.0284		759	0.0137913	0.0133319	0.0132809	0.0127947	0.012461	0.0119059	0.0117991
759	0.05129	0.14046	0.31844	0.87599	0.96786		759	0.0272994	0.025548	0.02741	0.03084	0.0284002																				760	0.035868	0.028426	0.026352	0.027442	0.027098	0.027939	0.028212		760	0.013681	0.0132218	0.0132347	0.012696	0.0122405	0.0117957	0.0116888
760	0.05101	0.13964	0.31664	0.87366	0.96648		760	0.0271124	0.02535	0.027176	0.030646	0.0282118																				761	0.03574	0.028256	0.026172	0.027255	0.026892	0.027749	0.028005		761	0.0136015	0.0131116	0.0131244	0.0125741	0.0121708	0.0116854	0.0115786
761	0.05072	0.13883	0.315	0.87133	0.96506		761	0.0269666	0.025135	0.02697	0.030501	0.0280048																				762	0.035532	0.028048	0.02598	0.027052	0.02667	0.02753	0.027745		762	0.0134603	0.0130014	0.0130141	0.0124341	0.0120199	0.0115752	0.0114683
762	0.05044	0.13803	0.31341	0.86902	0.96364		762	0.0268168	0.024946	0.026746	0.030354	0.0277454																				763	0.035313	0.027855	0.0258	0.026864	0.026461	0.027339	0.027517		763	0.01335	0.0128912	0.0129038	0.0123535	0.0119097	0.011465	0.011358
763	0.05017	0.13724	0.31183	0.86674	0.96222		763	0.0266854	0.024781	0.026552	0.030241	0.0275166																				764	0.035179	0.027736	0.025657	0.026719	0.026295	0.027217	0.027389		764	0.0132397	0.0127799	0.0127936	0.0122432	0.0117994	0.0113547	0.0112477
764	0.0499	0.13646	0.31027	0.86444	0.96077		764	0.0265911	0.024627	0.026429	0.030193	0.0273895																				765	0.035041	0.027591	0.02552	0.02654	0.026132	0.027009	0.027225		765	0.013019	0.0126709	0.012573	0.0120226	0.0116891	0.0112445	0.0111375
765	0.04964	0.13568	0.30871	0.86214	0.95929		765	0.0264504	0.024471	0.02625	0.030112	0.0272252																				766	0.03481	0.027274	0.025269	0.026304	0.025874	0.02676	0.027018		766	0.0129087	0.0125607	0.0124627	0.0120226	0.0115788	0.0111342	0.0109831
766	0.04938	0.13492	0.30717	0.85985	0.9578		766	0.0262364	0.024274	0.025945	0.029944	0.0270177																				767	0.034645	0.027059	0.025057	0.0261	0.025683	0.026565	0.026812		767	0.0129087	0.0124505	0.0123959	0.0119123	0.0114686	0.011024	0.0108838
767	0.04912	0.13417	0.30564	0.85754	0.95628		767	0.0261049	0.024122	0.025738	0.029795	0.0268116																				768	0.034522	0.026901	0.02488	0.025935	0.025544	0.026387	0.026612		768	0.0127984	0.0123048	0.0123524	0.011802	0.0113583	0.0109138	0.0107956
768	0.04886	0.13341	0.30412	0.85523	0.95474		768	0.0259934	0.023992	0.025563	0.029673	0.0266119																				769	0.034384	0.026712	0.024707	0.025807	0.0254	0.026187	0.026418		769	0.0125777	0.0122301	0.0121318	0.0116917	0.011248	0.0107594	0.0106743
769	0.04861	0.13266	0.30261	0.85293	0.95319		769	0.0258257	0.023844	0.02533	0.029563	0.0264179																				770	0.034215	0.026572	0.024539	0.025753	0.025181	0.026052	0.026249		770	0.0125777	0.0121137	0.0121318	0.0115765	0.011248	0.0107374	0.0105751
770	0.04836	0.13193	0.30112	0.85064	0.95161		770	0.0257191	0.023704	0.025175	0.02947	0.0262487																				771	0.034038	0.026366	0.02434	0.025554	0.025009	0.025887	0.026072		771	0.0124674	0.0120098	0.0120215	0.0114675	0.0110275	0.0106051	0.0104538
771	0.04811	0.1312	0.29963	0.84832	0.95		771	0.0256148	0.023573	0.024986	0.029379	0.0260721																				772	0.033895	0.026166	0.024199	0.025386	0.024816	0.025728	0.025938		772	0.012357	0.0118996	0.0119112	0.0113399	0.0109723	0.0105169	0.0103656
772	0.04787	0.13048	0.29815	0.846	0.94838		772	0.0255093	0.023434	0.024787	0.029262	0.0259383																				773	0.033759	0.025989	0.024076	0.025232	0.024594	0.025589	0.025794		773	0.0122609	0.0117894	0.011801	0.0112505	0.0108621	0.0104177	0.0102774
773	0.04763	0.12976	0.29668	0.84367	0.94676		773	0.0253978	0.023291	0.024597	0.029155	0.0257937																				774	0.033605	0.025842	0.02392	0.025052	0.024369	0.025468	0.025596		774	0.0121364	0.0116792	0.0116907	0.0111402	0.0106966	0.0102303	0.0101561
774	0.04739	0.12906	0.29522	0.84135	0.94513		774	0.025273	0.023154	0.02443	0.029094	0.0255956																				775	0.033486	0.025726	0.023767	0.024873	0.024238	0.025316	0.025467		775	0.0120341	0.011569	0.0115804	0.0110079	0.0106305	0.0101641	0.0100458
775	0.04716	0.12836	0.29377	0.83902	0.9435		775	0.025114	0.023042	0.024262	0.029029	0.0254671																				776	0.033437	0.02559	0.023611	0.024761	0.02412	0.025144	0.025342		776	0.0119157	0.0114589	0.0114701	0.0108755	0.0105312	0.0100539	0.00992448
776	0.04693	0.12767	0.29233	0.8367	0.94184		776	0.0250214	0.022888	0.024127	0.028914	0.0253425																				777	0.033302	0.025435	0.023467	0.024617	0.02393	0.024993	0.025193		777	0.0118054	0.0114324	0.0114365	0.0108093	0.010454	0.00997672	0.00982524
777	0.0467	0.12699	0.29091	0.83438	0.94017		777	0.0249155	0.022774	0.023974	0.028779	0.0251928																				778	0.033105	0.025237	0.023306	0.024439	0.023737	0.024834	0.025019		778	0.0118054	0.0113227	0.0113598	0.0107431	0.0103658	0.0098775	0.00971497
778	0.04647	0.1263	0.28949	0.83206	0.93849		778	0.0247974	0.022648	0.023784	0.028651	0.0250194																				779	0.032906	0.025002	0.023118	0.024246	0.023603	0.02465	0.024838		779	0.0116951	0.0111283	0.0111392	0.0106108	0.0102225	0.00970112	0.00958264
779	0.04625	0.12563	0.28808	0.82973	0.93678		779	0.0246865	0.022466	0.023567	0.02855	0.0248377																				780	0.032735	0.024903	0.023008	0.024055	0.023404	0.024528	0.024694		780	0.0115847	0.0111283	0.0111392	0.0105115	0.0101453	0.0096019	0.00950545
780	0.04602	0.12496	0.2867	0.8274	0.93504		780	0.0246062	0.022358	0.023408	0.028467	0.0246939																				781	0.032598	0.02476	0.022879	0.023933	0.023235	0.024372	0.024555		781	0.0114744	0.01093	0.0109628	0.0103461	0.0100019	0.00948064	0.00937312
781	0.04581	0.12431	0.28533	0.82508	0.93331		781	0.0245161	0.022213	0.023268	0.0284	0.0245546																				782	0.032452	0.024586	0.022695	0.023781	0.023041	0.024258	0.024374		782	0.0114228	0.0108418	0.0108745	0.0102689	0.00991369	0.00940347	0.0092849
782	0.04559	0.12367	0.28397	0.82277	0.93159		782	0.0243763	0.022083	0.023063	0.028303	0.0243743																				783	0.032338	0.024395	0.022498	0.023613	0.022862	0.024142	0.024183		783	0.0113641	0.0107647	0.0107973	0.0102137	0.00984753	0.00934835	0.00920771
783	0.04538	0.12303	0.28263	0.82047	0.92987		783	0.024245	0.021971	0.022864	0.028203	0.0241827																				784	0.032271	0.024199	0.02233	0.02345	0.022726	0.023981	0.024021		784	0.0112537	0.0106435	0.010687	0.0101144	0.00974828	0.00929323	0.00913052
784	0.04518	0.1224	0.28131	0.81819	0.92813		784	0.024168	0.021868	0.022734	0.028119	0.0240213																				785	0.032084	0.024015	0.022154	0.023274	0.022538	0.023841	0.023917		785	0.0111434	0.0105223	0.0105547	0.0100152	0.00962698	0.0091389	0.00900922
785	0.04497	0.12178	0.27999	0.81589	0.9264		785	0.0240502	0.021767	0.022543	0.027974	0.0239172																				786	0.031905	0.02387	0.022007	0.023115	0.022388	0.023631	0.023758		786	0.0110331	0.0104562	0.0104775	0.0099159	0.00952773	0.0090507	0.00890998
786	0.04477	0.12117	0.27868	0.81357	0.92464		786	0.0239291	0.021604	0.022382	0.027899	0.0237581																				787	0.031763	0.023654	0.021863	0.022922	0.022198	0.023475	0.023585		787	0.0109558	0.0103681	0.0104113	0.00982404	0.00945054	0.00896251	0.00881073
787	0.04457	0.12056	0.27739	0.81125	0.92285		787	0.0238679	0.021451	0.022208	0.02781	0.023585																				788	0.03162	0.023433	0.021704	0.022748	0.021992	0.023355	0.023405		788	0.0108786	0.0102469	0.0103121	0.00973943	0.00936232	0.0088633	0.00871149
788	0.04437	0.11996	0.27612	0.80895	0.92107		788	0.0237985	0.021342	0.022039	0.027716	0.0234054																				789	0.031448	0.023276	0.021525	0.022639	0.021809	0.023233	0.023239		789	0.0107903	0.0101367	0.0101907	0.00966222	0.00924102	0.00876408	0.00862327
789	0.04416	0.11935	0.27481	0.80663	0.91929		789	0.0236834	0.021278	0.021892	0.027632	0.0232386																				790	0.031316	0.023115	0.021379	0.022517	0.021645	0.023108	0.02318		790	0.0107021	0.0100596	0.0100915	0.00951883	0.00913074	0.00865384	0.00854608
790	0.04384	0.11854	0.27309	0.80399	0.91738		790	0.023726	0.021167	0.021747	0.02751	0.0231801																				791	0.031179	0.022902	0.021218	0.022296	0.021452	0.022929	0.02308		791	0.0106469	0.00996039	0.0100143	0.00945265	0.0090756	0.00859872	0.00847992
791	0.04364	0.11792	0.27198	0.80171	0.9153		791	0.0234992	0.020981	0.021535	0.027381	0.0230805																				792	0.031062	0.022777	0.0211	0.022098	0.021339	0.022804	0.022974		792	0.0105586	0.00983919	0.00989295	0.00932029	0.00896533	0.0085436	0.00836965
792	0.04351	0.11741	0.27084	0.79951	0.91359		792	0.0233799	0.020878	0.021399	0.027305	0.0229738																				793	0.030957	0.022648	0.020981	0.021945	0.021211	0.022727	0.022868		793	0.0104593	0.00970698	0.00977163	0.0091769	0.008833	0.00846643	0.00823732
793	0.04337	0.11689	0.26963	0.79731	0.91209		793	0.0233442	0.020804	0.021259	0.027235	0.022868																				794	0.030844	0.022438	0.020816	0.02182	0.020998	0.022658	0.022754		794	0.0103821	0.00962985	0.00970546	0.00911072	0.00873375	0.00837824	0.0081491
794	0.04316	0.11632	0.26843	0.7951	0.9105		794	0.0233013	0.020699	0.02105	0.027128	0.0227535																				795	0.030694	0.022304	0.020621	0.021636	0.020865	0.022509	0.022566		795	0.0103932	0.00961883	0.00965031	0.00905557	0.00868964	0.0083121	0.00808294
795	0.04299	0.11583	0.26733	0.79303	0.90848		795	0.0231909	0.02063	0.020937	0.02704	0.0225665																				796	0.030531	0.022128	0.020507	0.021433	0.020704	0.022349	0.022316		796	0.0102608	0.00949763	0.00954003	0.00891218	0.00857937	0.00815776	0.00800575
796	0.04288	0.11533	0.26618	0.79078	0.90693		796	0.0230427	0.020463	0.020814	0.026982	0.0223162																				797	0.030385	0.021942	0.020356	0.021275	0.020513	0.022222	0.022183		797	0.0102056	0.00939847	0.00945179	0.00880188	0.00848012	0.00808059	0.00792856
797	0.04268	0.11476	0.26495	0.78833	0.90497		797	0.0229253	0.020331	0.020675	0.026862	0.0221831																				798	0.03027	0.021739	0.020192	0.021137	0.020317	0.022105	0.022098		798	0.0101394	0.00931032	0.0093415	0.00872467	0.00840293	0.00801445	0.00784034
798	0.04245	0.1142	0.26373	0.78588	0.90281		798	0.022846	0.020216	0.020524	0.026727	0.0220976																				799	0.030173	0.02152	0.020038	0.02098	0.020133	0.021962	0.021971		799	0.0100291	0.00922218	0.00922019	0.00863643	0.00832574	0.00790421	0.00773007
799	0.04229	0.11371	0.26264	0.7837	0.90093		799	0.0227814	0.020074	0.020357	0.026616	0.0219714																				800	0.029971	0.021311	0.019823	0.020795	0.019919	0.021763	0.021817		800	0.010018	0.00916709	0.00919813	0.00854819	0.00824854	0.00787114	0.00766391
800	0.0423	0.11337	0.26186	0.78213	0.90006		800	0.0226338	0.019875	0.020115	0.026455	0.0218167																														0	0	0	0	0	0	0
																																										0	0	0	0	0	0	0
																																										0	0	0	0	0	0	0
																																										0	0	0	0	0	0	0
[truncated: 42 more columns]

## Sheet: Figure 4
	Figure 4A- UV-vis spectra (EPPS)										Figure 4B- Dose-response curve (EPPS)					Figure 4C- Time dependent test (EPPS)						Figure 4D- Kinetic analysis (EPPS)
		NC	1 mM	3 mM	5 mM	10 mM	20 mM	40 mM			log[EPPS]	Average	STD				40	20	10	1			Time constant	Time50%
	400	0.61775	0.61428	0.64486	0.65728	0.66026	0.68822	0.76532			-0.477121	0.20978	0.0088			0	0.208333	0.208333	0.208333	0.208333		40	3.351	2.322
	401	0.60841	0.60725	0.63459	0.65143	0.65124	0.68268	0.75349			0	0.31191	0.04053			1	0.375903	0.420871	0.29306	0.214295		20	3.914	2.713
	402	0.60628	0.60564	0.63275	0.65018	0.64938	0.68164	0.7508			0.477121	0.40324	0.01745			2	0.477342	0.446584	0.362138	0.232718		10	4.836	3.352
	403	0.60496	0.60423	0.63178	0.64903	0.64827	0.68094	0.75016			0.69897	0.50488	0.06122			4	0.599158	0.554145	0.452635	0.265053		1	6.481	4.492
	404	0.60377	0.6029	0.63088	0.64797	0.64717	0.68033	0.74979			1	0.62091	0.0407			6	0.699305	0.606215	0.541036	0.327892
	405	0.60231	0.6017	0.62974	0.64647	0.64621	0.67916	0.74884			1.30103	0.78665	0.07014			24	0.789759	0.753985	0.657549	0.368722
	406	0.60129	0.60041	0.62868	0.64511	0.64512	0.67795	0.7473			1.60206	0.83641	0.08493
	407	0.60018	0.59926	0.6279	0.64412	0.64381	0.6774	0.7465
	408	0.59893	0.59809	0.62683	0.64289	0.6424	0.67654	0.74557
	409	0.59788	0.59708	0.62571	0.64163	0.64129	0.67547	0.7446
	410	0.59777	0.59678	0.62568	0.64147	0.64109	0.67546	0.74485
	411	0.59642	0.59552	0.62438	0.64033	0.63975	0.67453	0.74355
	412	0.5952	0.59438	0.62325	0.6393	0.63853	0.67371	0.74233
	413	0.59412	0.59332	0.62226	0.63832	0.63744	0.67295	0.74132
	414	0.59313	0.5923	0.62136	0.63738	0.63645	0.67221	0.74052
	415	0.59218	0.59133	0.62047	0.63646	0.63546	0.67149	0.73975
	416	0.59125	0.59038	0.61958	0.63557	0.6345	0.67076	0.73895
	417	0.59034	0.58944	0.6187	0.63469	0.63354	0.67006	0.73815
	418	0.58946	0.58853	0.61784	0.63385	0.6326	0.66938	0.7374
	419	0.5886	0.58766	0.61699	0.63304	0.6317	0.6687	0.73669
	420	0.58777	0.58681	0.61612	0.63224	0.63083	0.66802	0.73596
	421	0.58699	0.586	0.61531	0.63153	0.63003	0.66741	0.73529
	422	0.58623	0.58521	0.61449	0.63082	0.62923	0.66676	0.73463
	423	0.58551	0.58444	0.6137	0.63014	0.62844	0.66614	0.73397
	424	0.58483	0.58372	0.61295	0.62951	0.62767	0.66554	0.73333
	425	0.58417	0.58303	0.61223	0.62894	0.62695	0.66498	0.73273
	426	0.58355	0.58236	0.61151	0.62837	0.62626	0.66442	0.73214
	427	0.58297	0.58173	0.61082	0.62785	0.62563	0.66388	0.73159
	428	0.58243	0.58114	0.61017	0.62737	0.62503	0.66334	0.73104
	429	0.58193	0.58058	0.60954	0.62689	0.62444	0.66281	0.73049
	430	0.58146	0.58006	0.60892	0.62642	0.62389	0.66228	0.72995
	431	0.58103	0.57958	0.60834	0.62599	0.62337	0.66182	0.72943
	432	0.58063	0.57913	0.60778	0.62556	0.62289	0.66133	0.72892
	433	0.58027	0.57873	0.60725	0.62515	0.62242	0.66086	0.72838
	434	0.57993	0.57837	0.60674	0.62479	0.62196	0.66041	0.72786
	435	0.57962	0.57803	0.60625	0.62446	0.62154	0.65998	0.72736
	436	0.57935	0.57773	0.60579	0.62418	0.62116	0.65957	0.7269
	437	0.57915	0.5775	0.60539	0.62392	0.62081	0.65919	0.72646
	438	0.57898	0.57732	0.60503	0.62368	0.62049	0.65881	0.726
	439	0.57886	0.57718	0.60471	0.62348	0.62019	0.65845	0.72556
	440	0.57879	0.57709	0.60442	0.62332	0.61992	0.65811	0.72514
	441	0.57875	0.57705	0.60418	0.6232	0.61968	0.65779	0.72474
	442	0.57878	0.57708	0.60397	0.62309	0.61948	0.65751	0.72432
	443	0.57886	0.57715	0.60384	0.62305	0.61932	0.65727	0.72394
	444	0.57902	0.57727	0.60376	0.62304	0.61917	0.65704	0.72357
	445	0.57924	0.57745	0.60371	0.62306	0.61906	0.65683	0.72321
	446	0.57952	0.5777	0.60369	0.62314	0.61898	0.65665	0.72286
	447	0.57985	0.57801	0.60374	0.62327	0.61896	0.65651	0.72257
	448	0.58028	0.5784	0.60383	0.62344	0.61898	0.65639	0.72228
	449	0.58078	0.57885	0.60398	0.62364	0.61902	0.65628	0.72204
	450	0.58135	0.57937	0.60419	0.62389	0.6191	0.65622	0.72181
	451	0.58198	0.57996	0.60447	0.62418	0.61922	0.65619	0.72161
	452	0.58268	0.58061	0.60479	0.62453	0.61939	0.6562	0.72146
	453	0.58347	0.58136	0.60519	0.62497	0.61962	0.65627	0.72136
	454	0.58434	0.58219	0.60566	0.62548	0.61991	0.65636	0.72128
	455	0.58506	0.58309	0.60619	0.62606	0.62024	0.65649	0.72123
	456	0.58556	0.58408	0.60679	0.62671	0.62063	0.65668	0.72124
	457	0.58607	0.58515	0.60747	0.62743	0.6211	0.65693	0.72132
	458	0.58713	0.58634	0.60826	0.62826	0.62162	0.65723	0.72145
	459	0.58833	0.58761	0.60911	0.62914	0.62221	0.65757	0.72162
	460	0.58962	0.58898	0.61002	0.63011	0.62285	0.65795	0.72182
	461	0.591	0.59042	0.61101	0.63115	0.62356	0.65838	0.72205
	462	0.5925	0.59199	0.6121	0.63232	0.62437	0.65889	0.72236
	463	0.59412	0.59369	0.6133	0.63359	0.62528	0.65947	0.72273
	464	0.59585	0.59549	0.6146	0.63497	0.62627	0.66011	0.72315
	465	0.59771	0.59741	0.61601	0.63646	0.62734	0.6608	0.72364
	466	0.5997	0.59945	0.61753	0.63807	0.6285	0.66157	0.72418
	467	0.60185	0.60168	0.6192	0.63984	0.6298	0.66244	0.72482
	468	0.60418	0.60407	0.62101	0.64176	0.63123	0.6634	0.72554
	469	0.60667	0.60663	0.62297	0.64381	0.63278	0.66446	0.72634
	470	0.6093	0.60936	0.62508	0.64601	0.63447	0.66562	0.72722
	471	0.6121	0.61225	0.62734	0.64837	0.63631	0.66688	0.72821
	472	0.61513	0.61539	0.62983	0.65093	0.63832	0.66827	0.7293
	473	0.61834	0.61872	0.63249	0.6537	0.64051	0.6698	0.73049
	474	0.62173	0.62223	0.63532	0.65666	0.64286	0.67146	0.73179
	475	0.62532	0.62595	0.63832	0.65979	0.64537	0.67324	0.7332
	476	0.62912	0.62987	0.64152	0.66313	0.64806	0.67517	0.73473
	477	0.63318	0.63404	0.64496	0.66669	0.65096	0.67726	0.73638
	478	0.63749	0.63846	0.64863	0.67046	0.65408	0.67952	0.73819
	479	0.64204	0.64312	0.65252	0.67446	0.6574	0.68195	0.74014
	480	0.64685	0.64803	0.65664	0.67868	0.66094	0.68454	0.74222
	481	0.65193	0.6532	0.661	0.68313	0.66469	0.68729	0.74445
	482	0.6573	0.65867	0.66563	0.68784	0.66872	0.69024	0.74682
	483	0.66301	0.66446	0.67055	0.69284	0.673	0.69339	0.74935
	484	0.669	0.67054	0.67576	0.6981	0.67753	0.69672	0.75205
	485	0.67527	0.67689	0.68123	0.70361	0.68229	0.70024	0.7549
	486	0.68181	0.68351	0.68696	0.70936	0.68729	0.70395	0.75791
	487	0.68865	0.69044	0.69295	0.71538	0.69254	0.70785	0.76109
	488	0.69582	0.6977	0.69927	0.72174	0.6981	0.712	0.76448
	489	0.70327	0.70524	0.70584	0.72834	0.70391	0.71635	0.76801
	490	0.71099	0.71306	0.71267	0.73518	0.70995	0.72089	0.77171
	491	0.71898	0.72115	0.71976	0.74229	0.71625	0.72563	0.77557
	492	0.72728	0.72952	0.72715	0.74968	0.72281	0.73058	0.77962
	493	0.73588	0.73821	0.73482	0.75734	0.72965	0.73575	0.78386
	494	0.74473	0.74714	0.74272	0.7652	0.7367	0.7411	0.78823
	495	0.75381	0.7563	0.75085	0.77328	0.74396	0.74662	0.79273
	496	0.76314	0.76568	0.75919	0.78156	0.75143	0.75232	0.79736
	497	0.7727	0.77529	0.76776	0.79003	0.75913	0.75819	0.80213
	498	0.78253	0.78515	0.77659	0.79872	0.76707	0.76424	0.80704
	499	0.79253	0.79517	0.7856	0.80755	0.77517	0.77042	0.81206
	500	0.80267	0.80533	0.79476	0.8165	0.78342	0.77672	0.81717
	501	0.81292	0.81561	0.80404	0.82556	0.7918	0.78314	0.82238
	502	0.82324	0.82597	0.81344	0.83469	0.8003	0.78966	0.82766
	503	0.8336	0.83638	0.82292	0.84387	0.80892	0.7963	0.83302
	504	0.84397	0.84678	0.83244	0.85308	0.81761	0.80303	0.83843
	505	0.85431	0.85715	0.84198	0.86231	0.82635	0.80984	0.84388
	506	0.86461	0.86747	0.85153	0.87152	0.83513	0.81671	0.84939
	507	0.87482	0.87768	0.86104	0.88066	0.84391	0.82365	0.85493
	508	0.88485	0.88771	0.87044	0.88965	0.85266	0.83062	0.8605
	509	0.89471	0.89755	0.87974	0.89849	0.86137	0.8376	0.86608
	510	0.90437	0.90718	0.88891	0.90716	0.87001	0.84457	0.87165
	511	0.91379	0.91656	0.89794	0.91563	0.87856	0.85151	0.87718
	512	0.92293	0.92563	0.90677	0.92382	0.88699	0.8584	0.88266
	513	0.93167	0.93429	0.91533	0.93169	0.89525	0.86522	0.88809
	514	0.94005	0.94257	0.92363	0.93925	0.90333	0.87197	0.89343
	515	0.94804	0.95045	0.93164	0.9465	0.91122	0.87864	0.8987
	516	0.95561	0.95792	0.93937	0.95341	0.91893	0.88524	0.90389
	517	0.96272	0.96489	0.94677	0.95996	0.92641	0.89173	0.909
	518	0.96919	0.97122	0.95371	0.96602	0.93359	0.89808	0.91401
	519	0.97513	0.97699	0.96025	0.97165	0.94049	0.9043	0.91892
	520	0.98051	0.98219	0.96638	0.97683	0.94709	0.9104	0.92373
	521	0.98531	0.9868	0.97207	0.98155	0.95338	0.91637	0.92845
	522	0.98949	0.99078	0.97731	0.98578	0.95932	0.92218	0.93306
	523	0.99286	0.99393	0.98191	0.98939	0.96483	0.92779	0.93752
	524	0.99559	0.99644	0.98603	0.9925	0.96999	0.93324	0.94185
	525	0.9977	0.99829	0.98966	0.9951	0.9748	0.93852	0.94605
	526	0.99917	0.99948	0.99279	0.99719	0.97924	0.94362	0.9501
	527	1	1	0.99541	0.99878	0.98328	0.94853	0.954
	528	0.99995	0.99963	0.99735	0.99966	0.98681	0.95317	0.95771
	529	0.99923	0.99859	0.99876	1	0.98993	0.95761	0.96127
	530	0.99784	0.99688	0.99964	0.99981	0.99267	0.96185	0.9647
	531	0.99579	0.99448	1	0.9991	0.995	0.96588	0.96797
	532	0.99307	0.99142	0.99982	0.99789	0.99693	0.96971	0.97106
	533	0.9895	0.98748	0.99895	0.99601	0.99831	0.97325	0.97395
	534	0.98528	0.9829	0.99755	0.99363	0.99927	0.97659	0.97668
	535	0.98046	0.9777	0.99564	0.99077	0.99983	0.97972	0.97927
	536	0.97506	0.97191	0.99324	0.98744	1	0.98265	0.98172
	537	0.96908	0.96554	0.99036	0.98365	0.99977	0.98538	0.98403
	538	0.96239	0.95847	0.9869	0.9793	0.99904	0.98782	0.98617
	539	0.95513	0.95082	0.98292	0.97452	0.9979	0.99005	0.98815
	540	0.94734	0.94264	0.97848	0.96932	0.99637	0.99206	0.98997
	541	0.93904	0.93396	0.9736	0.96373	0.99446	0.99386	0.99164
	542	0.93026	0.9248	0.96828	0.95774	0.99217	0.99545	0.99314
	543	0.92092	0.91508	0.96246	0.9513	0.98944	0.99677	0.99445
	544	0.91113	0.90492	0.95622	0.9445	0.98634	0.99785	0.99563
	545	0.90092	0.89436	0.94961	0.93737	0.98289	0.99872	0.99667
	546	0.89033	0.88342	0.94264	0.92995	0.97911	0.99938	0.99757
	547	0.87941	0.87214	0.93534	0.92224	0.97502	0.99983	0.99833
	548	0.8681	0.86049	0.92765	0.91421	0.97054	1	0.99894
	549	0.85649	0.84853	0.91965	0.90593	0.96573	0.99994	0.99939
	550	0.84463	0.83634	0.91138	0.89741	0.96064	0.99967	0.99973
	551	0.83255	0.82394	0.90287	0.88868	0.95528	0.99919	0.99994
	552	0.8203	0.81136	0.89415	0.87976	0.94967	0.9985	1
	553	0.80784	0.79859	0.88518	0.87064	0.94375	0.99758	0.99991
	554	0.79525	0.7857	0.87601	0.86137	0.93758	0.99641	0.99967
	555	0.78255	0.77273	0.86668	0.85197	0.93119	0.99505	0.99929
	556	0.76976	0.75967	0.85721	0.84247	0.92459	0.99349	0.99878
	557	0.75691	0.74657	0.84761	0.83289	0.91779	0.99174	0.99814
	558	0.74397	0.7334	0.83785	0.8232	0.91076	0.98975	0.99737
	559	0.73097	0.72019	0.82797	0.81346	0.90352	0.98757	0.99645
	560	0.71795	0.70696	0.81798	0.80368	0.89611	0.9852	0.99543
	561	0.7049	0.69373	0.80789	0.79385	0.88853	0.98266	0.99429
	562	0.69186	0.68051	0.79772	0.78398	0.88081	0.97994	0.99303
	563	0.67889	0.66738	0.78753	0.77407	0.87293	0.97701	0.99164
	564	0.66599	0.65432	0.7773	0.76417	0.86492	0.97388	0.99012
	565	0.65318	0.64135	0.76705	0.75428	0.85678	0.97058	0.98849
	566	0.64047	0.62849	0.75681	0.74441	0.84855	0.96709	0.98674
	567	0.62787	0.61575	0.74656	0.73457	0.84022	0.96345	0.98487
	568	0.61543	0.60317	0.73636	0.7248	0.83181	0.95963	0.98285
	569	0.6032	0.59082	0.72624	0.71513	0.82338	0.95564	0.98071
	570	0.59112	0.57862	0.71616	0.7055	0.8149	0.95151	0.97843
	571	0.57919	0.56659	0.70614	0.69595	0.80638	0.94724	0.97603
	572	0.56743	0.55475	0.6962	0.6865	0.79782	0.94285	0.97353
	573	0.55583	0.54308	0.68632	0.67712	0.78923	0.93832	0.9709
	574	0.54442	0.53163	0.67653	0.66787	0.78063	0.93365	0.96815
	575	0.53317	0.52034	0.66681	0.6587	0.772	0.92885	0.96533
	576	0.52206	0.50921	0.65714	0.64962	0.76335	0.92395	0.96242
	577	0.51112	0.49824	0.64754	0.64064	0.7547	0.91894	0.9594
	578	0.50035	0.48746	0.63802	0.63177	0.74605	0.91383	0.95629
	579	0.48981	0.4769	0.6286	0.62302	0.73742	0.9086	0.95307
	580	0.47946	0.46654	0.61929	0.61437	0.7288	0.90328	0.94976
	581	0.46931	0.45638	0.61008	0.60584	0.72021	0.89788	0.94636
	582	0.45937	0.44643	0.60099	0.59743	0.71167	0.89238	0.94287
	583	0.44965	0.43671	0.59204	0.58913	0.70318	0.88677	0.93929
	584	0.44019	0.42723	0.58324	0.58097	0.69476	0.88107	0.93557
	585	0.43092	0.41795	0.57456	0.57291	0.68639	0.8753	0.93177
	586	0.42184	0.40888	0.566	0.56498	0.67809	0.86946	0.92789
	587	0.41297	0.40002	0.55758	0.55719	0.66985	0.86357	0.92393
	588	0.40428	0.39134	0.54926	0.54952	0.66169	0.85762	0.91991
	589	0.39584	0.38294	0.54113	0.54205	0.65364	0.85164	0.91582
	590	0.38758	0.37471	0.53311	0.5347	0.64565	0.84563	0.91167
	591	0.37948	0.36666	0.52521	0.52747	0.63774	0.83958	0.90748
	592	0.37154	0.35878	0.51741	0.52036	0.62989	0.8335	0.90322
	593	0.36374	0.35103	0.50969	0.51335	0.62209	0.82737	0.8989
	594	0.35617	0.34351	0.50213	0.5065	0.61439	0.82121	0.89454
	595	0.34877	0.33616	0.49467	0.49976	0.60676	0.81503	0.89013
	596	0.34155	0.32897	0.48733	0.49312	0.59922	0.80884	0.88566
	597	0.3345	0.32197	0.48012	0.48659	0.59177	0.80263	0.88116
	598	0.32762	0.31512	0.47302	0.48018	0.5844	0.79639	0.87659
	599	0.32097	0.30851	0.46609	0.47392	0.57717	0.79015	0.87198
	600	0.31448	0.30207	0.4593	0.46778	0.57003	0.7839	0.86732
	601	0.30816	0.29579	0.45263	0.46177	0.56299	0.77765	0.86264
	602	0.302	0.28968	0.4461	0.45588	0.55606	0.77142	0.85794
	603	0.29598	0.28372	0.4397	0.45011	0.54924	0.7652	0.8532
	604	0.29017	0.27797	0.43344	0.4445	0.54256	0.759	0.84845
	605	0.28448	0.27234	0.42729	0.43898	0.53597	0.75283	0.84367
	606	0.27891	0.26686	0.42124	0.43358	0.52947	0.74668	0.83888
	607	0.27348	0.2615	0.41529	0.4283	0.52305	0.74057	0.83409
	608	0.26817	0.25627	0.40943	0.42312	0.51673	0.73447	0.82931
	609	0.26301	0.25119	0.4037	0.41807	0.5105	0.72841	0.82451
	610	0.25798	0.24622	0.39805	0.4131	0.50435	0.72236	0.81968
	611	0.25308	0.24139	0.39251	0.40822	0.4983	0.71633	0.81485
	612	0.24829	0.23667	0.38708	0.40342	0.49233	0.71033	0.81003
	613	0.24363	0.23207	0.38174	0.39871	0.48645	0.70436	0.80519
	614	0.23911	0.22762	0.37654	0.39411	0.48069	0.69843	0.80035
	615	0.23472	0.22329	0.37144	0.38961	0.47501	0.69253	0.79549
	616	0.23044	0.21908	0.36645	0.38518	0.46943	0.68667	0.79062
	617	0.22627	0.21498	0.36156	0.38084	0.46393	0.68085	0.78575
	618	0.2222	0.21097	0.35676	0.37657	0.45851	0.67507	0.78087
	619	0.21824	0.20708	0.35207	0.37241	0.4532	0.66935	0.77599
	620	0.21438	0.20329	0.34746	0.36834	0.44799	0.66368	0.77112
	621	0.21061	0.1996	0.34294	0.36435	0.44287	0.65807	0.76626
	622	0.20692	0.19599	0.3385	0.36043	0.43783	0.65251	0.76142
	623	0.20332	0.19246	0.33412	0.35658	0.43286	0.64699	0.75659
	624	0.19981	0.18904	0.32983	0.35282	0.42798	0.64154	0.75178
	625	0.1964	0.1857	0.32563	0.34914	0.42317	0.63614	0.74701
	626	0.19307	0.18244	0.3215	0.34552	0.41844	0.63077	0.74226
	627	0.18982	0.17925	0.31744	0.34195	0.41377	0.62545	0.73753
	628	0.18663	0.17614	0.31345	0.33843	0.40916	0.62017	0.73282
	629	0.18354	0.17311	0.30955	0.33497	0.40464	0.61494	0.72813
	630	0.18053	0.17017	0.30574	0.33157	0.40022	0.60975	0.72344
	631	0.1776	0.16731	0.302	0.32824	0.39587	0.60462	0.71877
	632	0.17474	0.16452	0.29834	0.32498	0.39159	0.59953	0.71412
	633	0.17195	0.1618	0.29475	0.32178	0.38738	0.59448	0.70949
	634	0.16924	0.15916	0.29125	0.31864	0.38326	0.58951	0.70491
	635	0.16659	0.1566	0.28782	0.31557	0.37921	0.5846	0.70037
	636	0.164	0.15409	0.28444	0.31256	0.37522	0.57976	0.69587
	637	0.16146	0.15164	0.28113	0.30959	0.37129	0.57496	0.6914
	638	0.15898	0.14924	0.27786	0.30667	0.36741	0.57021	0.68695
	639	0.15656	0.1469	0.27466	0.30379	0.36361	0.56553	0.68258
	640	0.15419	0.14462	0.27151	0.30099	0.35987	0.5609	0.67824
	641	0.15187	0.14238	0.2684	0.29822	0.35618	0.55631	0.67394
	642	0.1496	0.14019	0.26535	0.29549	0.35254	0.55177	0.66969
	643	0.14739	0.13805	0.26235	0.2928	0.34896	0.54726	0.66548
	644	0.14522	0.13596	0.25942	0.29016	0.34542	0.54281	0.66131
	645	0.14311	0.13394	0.25655	0.28757	0.34196	0.5384	0.65721
	646	0.14105	0.13196	0.25373	0.28504	0.33854	0.53405	0.65313
	647	0.13903	0.13003	0.25096	0.28254	0.33518	0.52975	0.64908
	648	0.13706	0.12814	0.24824	0.28007	0.33187	0.52549	0.64506
	649	0.13513	0.12629	0.24557	0.27762	0.32862	0.52127	0.64106
	650	0.13324	0.1245	0.24295	0.27522	0.32542	0.51713	0.6371
	651	0.1314	0.12274	0.24038	0.27286	0.32226	0.51303	0.63317
	652	0.12959	0.12102	0.23785	0.27054	0.31916	0.50899	0.62927
	653	0.12783	0.11934	0.23536	0.26825	0.31611	0.505	0.62541
	654	0.1261	0.11769	0.23291	0.266	0.31311	0.50106	0.62159
	655	0.12441	0.11608	0.2305	0.26378	0.31016	0.49719	0.61782
	656	0.12276	0.11451	0.22812	0.26159	0.30726	0.49337	0.61411
	657	0.12114	0.11297	0.22579	0.25943	0.30441	0.48961	0.61046
	658	0.11956	0.11146	0.22349	0.25731	0.3016	0.48589	0.60684
	659	0.11802	0.10998	0.22122	0.25521	0.29881	0.4822	0.60325
	660	0.11652	0.10855	0.21899	0.25315	0.29609	0.47855	0.5997
	661	0.11505	0.10715	0.2168	0.25111	0.2934	0.47494	0.59619
	662	0.11361	0.10577	0.21464	0.2491	0.29076	0.47136	0.5927
	663	0.11221	0.10443	0.21251	0.24712	0.28816	0.46783	0.58925
	664	0.11083	0.10311	0.21042	0.24515	0.2856	0.46434	0.58583
	665	0.10949	0.10183	0.20837	0.24321	0.28309	0.4609	0.58244
	666	0.10817	0.10058	0.20634	0.2413	0.2806	0.45749	0.57906
	667	0.10689	0.09934	0.20434	0.23942	0.27815	0.45412	0.57571
	668	0.10562	0.09813	0.20237	0.23757	0.27574	0.45079	0.5724
	669	0.10439	0.09695	0.20043	0.23574	0.27337	0.44752	0.56912
	670	0.10318	0.09579	0.19852	0.23394	0.27104	0.44429	0.5659
	671	0.10199	0.09465	0.19663	0.23217	0.26874	0.44111	0.56273
	672	0.10083	0.09353	0.19477	0.23041	0.26646	0.43795	0.55959
	673	0.09969	0.09243	0.19293	0.22868	0.26423	0.43483	0.55647
	674	0.09857	0.09135	0.19113	0.22697	0.26203	0.43173	0.55339
	675	0.09748	0.09029	0.18935	0.22528	0.25987	0.42866	0.55036
	676	0.09642	0.08926	0.18759	0.22362	0.25773	0.42562	0.54736
	677	0.09537	0.08825	0.18586	0.22198	0.25562	0.4226	0.54439
	678	0.09435	0.08725	0.18416	0.22036	0.25353	0.41962	0.54145
	679	0.09334	0.08628	0.18249	0.21877	0.25148	0.41667	0.53855
	680	0.09236	0.08533	0.18085	0.21719	0.24946	0.41375	0.53567
	681	0.0914	0.0844	0.17925	0.21564	0.24748	0.41087	0.53281
	682	0.09046	0.08348	0.17768	0.21412	0.24553	0.40802	0.52999
	683	0.08954	0.08259	0.17613	0.21261	0.24361	0.40522	0.52719
	684	0.08863	0.08171	0.1746	0.21114	0.24172	0.40244	0.52442
	685	0.08774	0.08085	0.17311	0.2097	0.23987	0.39971	0.52169
	686	0.08688	0.08001	0.17165	0.20829	0.23805	0.39703	0.51902
	687	0.08603	0.07918	0.17021	0.20689	0.23626	0.39439	0.51637
	688	0.0852	0.07837	0.16879	0.20552	0.23449	0.39177	0.51376
	689	0.08438	0.07757	0.1674	0.20417	0.23275	0.38918	0.51118
	690	0.08359	0.0768	0.16603	0.20285	0.23104	0.38662	0.50865
	691	0.08281	0.07604	0.1647	0.20155	0.22936	0.38409	0.50615
	692	0.08205	0.0753	0.16338	0.20027	0.22771	0.38158	0.50366
	693	0.0813	0.07457	0.16209	0.199	0.22608	0.37909	0.5012
	694	0.08058	0.07386	0.16082	0.19775	0.22448	0.37661	0.49876
	695	0.07987	0.07317	0.15958	0.19652	0.22291	0.37417	0.49632
	696	0.07918	0.0725	0.15837	0.19533	0.22137	0.37177	0.49392
	697	0.0785	0.07184	0.15717	0.19417	0.21985	0.3694	0.49155
	698	0.07783	0.0712	0.156	0.19303	0.21835	0.36706	0.48922
	699	0.07718	0.07057	0.15484	0.19192	0.21688	0.36476	0.48693
	700	0.07655	0.06996	0.15372	0.19084	0.21544	0.36249	0.48466
	701	0.07594	0.06936	0.15261	0.18976	0.21403	0.36025	0.48243
	702	0.07534	0.06878	0.15152	0.18871	0.21263	0.35804	0.48023
	703	0.07475	0.06821	0.15046	0.18767	0.21125	0.35585	0.47805
	704	0.07417	0.06766	0.14941	0.18666	0.2099	0.35369	0.4759
	705	0.07361	0.06713	0.14838	0.18565	0.20857	0.35156	0.47377
	706	0.07306	0.0666	0.14737	0.18466	0.20727	0.34945	0.47166
	707	0.07252	0.06609	0.14638	0.18368	0.20599	0.34736	0.46957
	708	0.072	0.0656	0.14541	0.18272	0.20473	0.3453	0.4675
	709	0.07149	0.06511	0.14446	0.18177	0.20349	0.34326	0.46547
	710	0.071	0.06464	0.14353	0.18085	0.20227	0.34124	0.46344
	711	0.07051	0.06418	0.14262	0.17993	0.20106	0.33924	0.46145
	712	0.07005	0.06374	0.14172	0.17903	0.19988	0.33727	0.45947
	713	0.06959	0.06331	0.14085	0.17813	0.19872	0.33533	0.45752
	714	0.06913	0.06289	0.13998	0.17726	0.19757	0.33341	0.45558
	715	0.0687	0.06248	0.13913	0.1764	0.19644	0.33151	0.45365
	716	0.06827	0.06208	0.1383	0.17555	0.19532	0.32964	0.45175
	717	0.06786	0.0617	0.13748	0.1747	0.19422	0.3278	0.44987
	718	0.06746	0.06132	0.13668	0.17387	0.19312	0.32598	0.44801
	719	0.06706	0.06096	0.13588	0.17305	0.19203	0.32418	0.44617
	720	0.06667	0.0606	0.13511	0.17223	0.19095	0.3224	0.44435
	721	0.0663	0.06026	0.13436	0.17143	0.18988	0.32064	0.44254
	722	0.06594	0.05993	0.13362	0.17063	0.18883	0.31891	0.44076
	723	0.06559	0.05961	0.13289	0.16984	0.18779	0.3172	0.43899
	724	0.06524	0.0593	0.13216	0.16906	0.18676	0.31551	0.43725
	725	0.0649	0.05899	0.13146	0.16829	0.18573	0.31384	0.43552
	726	0.06457	0.0587	0.13077	0.16753	0.18472	0.31219	0.4338
	727	0.06426	0.05842	0.13008	0.16677	0.18373	0.31056	0.4321
	728	0.06395	0.05815	0.12941	0.16603	0.18275	0.30895	0.43043
	729	0.06364	0.05788	0.12875	0.1653	0.18178	0.30737	0.42877
	730	0.06335	0.05762	0.1281	0.1646	0.18082	0.30581	0.42714
	731	0.06306	0.05736	0.12747	0.16389	0.17987	0.30427	0.42554
	732	0.06277	0.05712	0.12684	0.16319	0.17892	0.30275	0.42394
	733	0.06248	0.05687	0.12622	0.16248	0.17797	0.30125	0.42236
	734	0.0622	0.05664	0.12561	0.16178	0.17703	0.29977	0.4208
	735	0.06194	0.05641	0.12501	0.16109	0.17611	0.2983	0.41927
	736	0.06167	0.05618	0.12442	0.1604	0.17519	0.29684	0.41774
	737	0.06141	0.05596	0.12384	0.15971	0.17429	0.29539	0.41623
	738	0.06116	0.05575	0.12327	0.15903	0.17339	0.29397	0.41475
	739	0.06091	0.05553	0.1227	0.15836	0.17248	0.29255	0.4133
	740	0.06066	0.05533	0.12214	0.15769	0.17158	0.29114	0.41186
	741	0.06042	0.05512	0.1216	0.15704	0.17068	0.28975	0.41045
	742	0.06018	0.05492	0.12105	0.15639	0.1698	0.28836	0.40905
	743	0.05995	0.05472	0.12051	0.15575	0.16893	0.28699	0.40766
	744	0.05971	0.05453	0.11997	0.1551	0.16807	0.28563	0.40628
	745	0.05948	0.05433	0.11943	0.15445	0.16722	0.28429	0.4049
	746	0.05925	0.05413	0.1189	0.15381	0.16638	0.28295	0.40354
	747	0.05903	0.05394	0.11838	0.15317	0.16554	0.28163	0.40218
	748	0.0588	0.05375	0.11787	0.15253	0.16471	0.28032	0.40083
	749	0.05858	0.05355	0.11736	0.1519	0.16388	0.27903	0.39949
	750	0.05836	0.05336	0.11685	0.15127	0.16305	0.27774	0.39817
	751	0.05813	0.05316	0.11635	0.15065	0.16223	0.27647	0.39686
	752	0.05792	0.05297	0.11585	0.15003	0.16141	0.2752	0.39557
	753	0.0577	0.05278	0.11535	0.1494	0.1606	0.27395	0.39429
	754	0.05749	0.05259	0.11486	0.14878	0.1598	0.2727	0.39302
	755	0.05728	0.0524	0.11436	0.14816	0.159	0.27146	0.39176
	756	0.05708	0.05221	0.11388	0.14753	0.15821	0.27023	0.39051
	757	0.05688	0.05201	0.11339	0.14692	0.15743	0.269	0.38925
	758	0.05668	0.05182	0.11291	0.14631	0.15665	0.26778	0.388
	759	0.05647	0.05163	0.11243	0.1457	0.15587	0.26658	0.38675
	760	0.05627	0.05144	0.11195	0.14511	0.1551	0.2654	0.38552
	761	0.05607	0.05125	0.11147	0.14452	0.15432	0.26422	0.38429
	762	0.05586	0.05106	0.111	0.14394	0.15357	0.26305	0.38306
	763	0.05566	0.05086	0.11053	0.14335	0.15283	0.2619	0.38184
	764	0.05545	0.05067	0.11005	0.14277	0.15209	0.26076	0.38062
	765	0.05525	0.05048	0.10959	0.14219	0.15136	0.25964	0.37942
	766	0.05505	0.05029	0.10912	0.14161	0.15064	0.25852	0.37824
	767	0.05485	0.05009	0.10866	0.14103	0.14992	0.25741	0.37708
	768	0.05466	0.0499	0.1082	0.14047	0.14921	0.25632	0.37594
	769	0.05446	0.04971	0.10775	0.13991	0.1485	0.25523	0.37482
	770	0.05426	0.04951	0.1073	0.13936	0.14779	0.25415	0.37371
	771	0.05406	0.04932	0.10685	0.13881	0.14709	0.25309	0.37262
	772	0.05386	0.04911	0.1064	0.13827	0.14639	0.25203	0.37153
	773	0.05366	0.04891	0.10595	0.13774	0.14569	0.25098	0.37045
	774	0.05347	0.0487	0.10552	0.13722	0.14501	0.24994	0.36939
	775	0.05327	0.0485	0.10509	0.13672	0.14433	0.24891	0.36833
	776	0.05307	0.04829	0.10466	0.13621	0.14365	0.24787	0.36727
	777	0.05286	0.04808	0.10423	0.13571	0.14297	0.24685	0.36622
	778	0.05265	0.04787	0.1038	0.13521	0.14229	0.24583	0.36517
	779	0.05245	0.04766	0.10337	0.13472	0.14162	0.24483	0.36413
	780	0.05224	0.04744	0.10295	0.13424	0.14094	0.24383	0.3631
	781	0.05203	0.04722	0.10252	0.13376	0.14027	0.24286	0.36209
	782	0.05182	0.047	0.10211	0.13329	0.1396	0.24188	0.3611
	783	0.05161	0.04678	0.10169	0.13281	0.13895	0.24091	0.36012
	784	0.0514	0.04656	0.10128	0.13234	0.13829	0.23995	0.35915
	785	0.05119	0.04633	0.10086	0.13186	0.13763	0.23899	0.35818
	786	0.05099	0.04611	0.10045	0.13139	0.13699	0.23804	0.35723
	787	0.05079	0.04588	0.10005	0.13093	0.13635	0.23711	0.3563
	788	0.05058	0.04566	0.09966	0.13049	0.13571	0.23619	0.35539
	789	0.05037	0.04544	0.09926	0.13006	0.13507	0.23526	0.35444
	790	0.05009	0.04522	0.09882	0.12963	0.13438	0.23426	0.35335
	791	0.04988	0.04494	0.09844	0.12909	0.13366	0.23323	0.35237
	792	0.04967	0.04471	0.09802	0.12864	0.13296	0.23234	0.35145
	793	0.04948	0.04448	0.09763	0.12825	0.13237	0.23152	0.3506
	794	0.0493	0.04421	0.0973	0.12781	0.13188	0.23063	0.34977
	795	0.04899	0.0439	0.09678	0.12719	0.13113	0.22959	0.34887
	796	0.04887	0.04372	0.09636	0.12677	0.13052	0.22877	0.34776
	797	0.04872	0.04353	0.09603	0.12631	0.12998	0.22791	0.34691
	798	0.04854	0.04336	0.09574	0.12592	0.12947	0.22708	0.34626
	799	0.04838	0.04322	0.09542	0.12574	0.12894	0.22632	0.34564
	800	0.04819	0.04298	0.095	0.12562	0.12836	0.22536	0.34465

## Sheet: Figure 5
	Figure 5A- UV-vis spectra (EPPS)								Figure 5A- UV-vis spectra (Rutin)								Figure 5A- UV-vis spectra (Glutathione)								Figure 5A- UV-vis spectra (Curcumin)								Figure 5A- UV-vis spectra (Tramiprosate)								Figure 5A- UV-vis spectra (Tramiprosate)
		1 mM	2 mM	3 mM	4 mM	5 mM	10 mM			1 mM	2 mM	3 mM	4 mM	5 mM	10 mM			1 mM	2 mM	3 mM	4 mM	5 mM	10 mM			1 mM	2 mM	3 mM	4 mM	5 mM	10 mM			1 mM	2 mM	3 mM	4 mM	5 mM	10 mM			Curcumin			Glutathion			Rutin Hydrate
	400	0.608543	0.647077	0.658489	0.717386	0.717025	0.759547		400	1.52406	1.94494	1.97872	2.15331	2.26466	2.25922		400	0.606325	0.611489	0.631447	0.654285	0.618556	0.675869		400	0.598806	0.618556	0.612599	0.624696	0.644868	0.705805		400	0.59162	0.588298	0.598904	0.57372	0.601308	0.625864			Mean	SD	N	Mean	SD	N	Mean	SD
	401	0.603959	0.643159	0.654609	0.713572	0.712695	0.756632		401	1.45357	1.83947	1.87229	2.03896	2.13544	2.12688		401	0.60147	0.607516	0.626514	0.649538	0.613891	0.67159		401	0.593724	0.613891	0.607666	0.619651	0.640376	0.700699		401	0.586362	0.583693	0.593766	0.569386	0.59669	0.620871		-0.47712	0.19978	0.0088	3	0.20278	0.0088	3	0.20978	0.0088
	402	0.602538	0.641904	0.653205	0.712776	0.711717	0.756031		402	1.42464	1.79941	1.83195	1.99471	2.08767	2.08647		402	0.600368	0.606404	0.625107	0.648145	0.61192	0.670878		402	0.59217	0.61192	0.606037	0.617949	0.638486	0.699183		402	0.584893	0.582131	0.592429	0.568043	0.59551	0.619541		0	0.192348	0.002085	3	0.208463	0.002085	3	0.183559	0.017457
	403	0.601476	0.640911	0.652032	0.712312	0.711078	0.755637		403	1.39632	1.76016	1.79329	1.95137	2.04048	2.04515		403	0.599285	0.605362	0.623812	0.646874	0.610475	0.670059		403	0.590987	0.610475	0.604778	0.616524	0.63696	0.697902		403	0.58349	0.580839	0.591063	0.567127	0.59433	0.618234		0.30103	0.211067	0.00771	3	0.215804	0.00771	3	0.186374	0.016021
	404	0.600802	0.640043	0.651187	0.712025	0.710671	0.75533		404	1.36887	1.72208	1.75593	1.90945	1.99522	2.00372		404	0.598206	0.604154	0.622602	0.645757	0.609482	0.669109		404	0.589967	0.609482	0.603775	0.61546	0.635751	0.696578		404	0.582205	0.579694	0.589551	0.566431	0.593079	0.616942		0.477121	0.210814	0.017457	3	0.21788	0.017457	3	0.201127	0.017457
	405	0.599563	0.638765	0.650107	0.711309	0.709802	0.755018		405	1.34203	1.68413	1.71764	1.86772	1.95148	1.96272		405	0.597125	0.602564	0.621364	0.644252	0.607966	0.668142		405	0.588354	0.607966	0.602483	0.614116	0.634188	0.695308		405	0.581372	0.578221	0.588147	0.565303	0.591516	0.615964		0.60206	0.278137	0.006021	3	0.23949	0.016021	3	0.197197	0.00771
	406	0.598079	0.637567	0.649096	0.710284	0.708414	0.754492		406	1.31753	1.64806	1.68358	1.82835	1.91051	1.92249		406	0.595928	0.601645	0.620444	0.643303	0.606394	0.666839		406	0.587475	0.606394	0.601474	0.612298	0.633113	0.694612		406	0.580511	0.577359	0.587258	0.564713	0.590576	0.615296		0.69897	0.326974	0.017249	3	0.206146	0.027249	3	0.213371	0.002085
	407	0.597262	0.636551	0.648413	0.710008	0.707995	0.754387		407	1.29312	1.6144	1.64841	1.79033	1.86911	1.88327		407	0.594937	0.600932	0.619376	0.642297	0.605107	0.665871		407	0.586338	0.605107	0.600431	0.611398	0.632139	0.693404		407	0.579332	0.576443	0.586185	0.563942	0.589645	0.614123		1	0.352044	0.018775	3	0.217581	0.038775	3	0.224373	0.018775
	408	0.596641	0.635661	0.647793	0.709756	0.707575	0.753903		408	1.26946	1.58149	1.61553	1.75351	1.82863	1.84353		408	0.593982	0.599994	0.618177	0.640982	0.604088	0.665002		408	0.585339	0.604088	0.599238	0.610531	0.630958	0.69235		408	0.578246	0.575438	0.585194	0.563008	0.588709	0.612909
	409	0.5958	0.634766	0.64704	0.70923	0.7068	0.753149		409	1.2464	1.54863	1.58423	1.71711	1.78908	1.80303		409	0.593047	0.598829	0.616928	0.639664	0.603038	0.664141		409	0.584447	0.603038	0.597969	0.609304	0.629667	0.691396		409	0.577314	0.574382	0.584269	0.561966	0.587741	0.611865
	410	0.594401	0.633652	0.646042	0.708621	0.706028	0.753263		410	1.22286	1.51612	1.54915	1.67969	1.74897	1.763		410	0.592292	0.597908	0.615773	0.639261	0.601346	0.663374		410	0.583151	0.601346	0.596904	0.607891	0.628813	0.68968		410	0.576204	0.573389	0.583074	0.560897	0.586703	0.610913
	411	0.593347	0.632878	0.645549	0.708616	0.70539	0.753297		411	1.19956	1.48336	1.51486	1.63758	1.70612	1.72372		411	0.590859	0.59665	0.614206	0.637876	0.600555	0.662407		411	0.581958	0.600555	0.595632	0.606841	0.627576	0.689021		411	0.575316	0.572308	0.58199	0.560262	0.585956	0.609841
	412	0.592599	0.631963	0.64453	0.708063	0.70457	0.753062		412	1.17583	1.44992	1.47957	1.59717	1.66212	1.68263		412	0.59026	0.595802	0.613704	0.63719	0.59914	0.661764		412	0.580888	0.59914	0.594814	0.605623	0.625988	0.687845		412	0.574408	0.571244	0.581041	0.559629	0.585114	0.608805
	413	0.59162	0.631213	0.643535	0.707609	0.704036	0.752725		413	1.15189	1.41535	1.4437	1.55652	1.61852	1.64036		413	0.589631	0.59509	0.612825	0.636344	0.597933	0.661074		413	0.579809	0.597933	0.593614	0.604391	0.624605	0.686853		413	0.573538	0.570389	0.580047	0.559023	0.584122	0.607655
	414	0.590409	0.63049	0.642743	0.707274	0.703631	0.752353		414	1.12783	1.37983	1.40741	1.51508	1.57526	1.59777		414	0.588672	0.594405	0.611415	0.635189	0.596958	0.660125		414	0.578753	0.596958	0.59201	0.603197	0.623477	0.685927		414	0.572701	0.569653	0.578915	0.558352	0.58299	0.606416
	415	0.589522	0.629175	0.641936	0.706406	0.702538	0.751916		415	1.1036	1.3441	1.37055	1.47377	1.53059	1.5559		415	0.587684	0.593813	0.610673	0.634333	0.595379	0.658873		415	0.577927	0.595379	0.590843	0.601984	0.622113	0.684075		415	0.571827	0.568651	0.577646	0.557401	0.581785	0.605296
	416	0.58861	0.628615	0.641179	0.705896	0.702384	0.751574		416	1.08109	1.31151	1.3373	1.43394	1.49084	1.51581		416	0.587088	0.59258	0.609802	0.632916	0.593967	0.658226		416	0.576968	0.593967	0.589833	0.600709	0.621029	0.683217		416	0.570889	0.567854	0.57684	0.556707	0.581061	0.604455
	417	0.587694	0.627666	0.640372	0.705472	0.701581	0.750989		417	1.05873	1.27952	1.3041	1.39607	1.45147	1.47752		417	0.586139	0.591648	0.608555	0.631791	0.592877	0.657345		417	0.575689	0.592877	0.588742	0.599749	0.61982	0.682127		417	0.570226	0.566862	0.575926	0.555782	0.580069	0.603318
	418	0.586806	0.626648	0.639467	0.7048	0.700499	0.75025		418	1.03735	1.24842	1.27214	1.35958	1.41415	1.44096		418	0.585562	0.591089	0.607811	0.630884	0.591932	0.656285		418	0.57459	0.591932	0.587821	0.598844	0.618729	0.680845		418	0.569357	0.566052	0.575078	0.554948	0.579155	0.602316
	419	0.585986	0.625868	0.638498	0.703906	0.699523	0.749386		419	1.01675	1.21805	1.24133	1.32407	1.37858	1.40546		419	0.585222	0.590578	0.607425	0.630103	0.590936	0.655317		419	0.573742	0.590936	0.587	0.597729	0.617624	0.679515		419	0.56831	0.565332	0.574219	0.554314	0.578311	0.601432
	420	0.585267	0.625494	0.637571	0.703104	0.698956	0.748434		420	0.996025	1.18808	1.21067	1.28955	1.34306	1.37021		420	0.584381	0.589594	0.606538	0.629331	0.589767	0.654752		420	0.572865	0.589767	0.585991	0.59625	0.616175	0.678356		420	0.567517	0.564305	0.573123	0.553782	0.577308	0.600331
	421	0.584569	0.624442	0.636982	0.702791	0.698332	0.748208		421	0.976558	1.1601	1.18232	1.25844	1.31003	1.33832		421	0.583352	0.588766	0.605587	0.628273	0.589266	0.653444		421	0.5719	0.589266	0.585153	0.595448	0.615465	0.677657		421	0.567138	0.563667	0.572268	0.55306	0.576922	0.599621
	422	0.584109	0.623752	0.636101	0.701645	0.697336	0.747356		422	0.957023	1.13257	1.15486	1.22669	1.27717	1.30593		422	0.583132	0.588122	0.604769	0.627389	0.588316	0.652567		422	0.571335	0.588316	0.5844	0.594497	0.614414	0.676764		422	0.566416	0.562812	0.571456	0.552526	0.576229	0.59893
	423	0.583393	0.622881	0.635324	0.700657	0.69629	0.746349		423	0.938905	1.10621	1.12837	1.19643	1.24543	1.27489		423	0.58243	0.587377	0.604101	0.626288	0.587372	0.650917		423	0.570848	0.587372	0.583689	0.593672	0.613434	0.675731		423	0.565914	0.562153	0.570804	0.552216	0.5755	0.598269
	424	0.582708	0.621982	0.634617	0.699941	0.695289	0.745293		424	0.921558	1.08108	1.1029	1.16748	1.21438	1.24478		424	0.581377	0.586508	0.60335	0.625216	0.586577	0.649497		424	0.570335	0.586577	0.582962	0.592927	0.612584	0.674625		424	0.565482	0.561628	0.57022	0.551988	0.574899	0.597574
	425	0.582414	0.621349	0.633821	0.699306	0.694381	0.744174		425	0.903967	1.05689	1.07827	1.13899	1.1835	1.21481		425	0.58053	0.585657	0.602368	0.62446	0.585919	0.649373		425	0.569748	0.585919	0.582199	0.592171	0.611787	0.673582		425	0.56488	0.561091	0.569582	0.551674	0.574501	0.596801
	426	0.581967	0.620797	0.632898	0.698663	0.69377	0.742997		426	0.887342	1.03344	1.05363	1.11133	1.15471	1.18664		426	0.580008	0.585283	0.601762	0.623495	0.585233	0.648413		426	0.568897	0.585233	0.581578	0.591693	0.610958	0.673007		426	0.564743	0.560873	0.568997	0.551353	0.574172	0.596123
	427	0.581588	0.620112	0.632448	0.698025	0.692539	0.742085		427	0.87155	1.01015	1.02954	1.08454	1.12717	1.15892		427	0.579775	0.584924	0.600963	0.622812	0.584257	0.647617		427	0.568544	0.584257	0.581081	0.590762	0.610389	0.672227		427	0.564141	0.560411	0.568578	0.551181	0.573633	0.595711
	428	0.58109	0.619558	0.631542	0.697005	0.691352	0.741333		428	0.856477	0.987863	1.00661	1.05822	1.09982	1.13239		428	0.579253	0.584279	0.600502	0.622052	0.583618	0.6468		428	0.567923	0.583618	0.580438	0.590025	0.609579	0.671181		428	0.56369	0.560091	0.568203	0.550817	0.573317	0.594993
	429	0.58066	0.61905	0.630714	0.696004	0.690356	0.740468		429	0.841789	0.966304	0.984537	1.03281	1.0732	1.10673		429	0.578695	0.583678	0.600088	0.621291	0.583094	0.645765		429	0.567392	0.583094	0.579917	0.589387	0.608783	0.670239		429	0.56352	0.559766	0.56783	0.550512	0.572874	0.59443
	430	0.580334	0.618535	0.630263	0.695249	0.689533	0.73938		430	0.827324	0.945252	0.963073	1.00856	1.04773	1.08171		430	0.5783	0.583352	0.599526	0.620545	0.582478	0.644562		430	0.567087	0.582478	0.579572	0.588719	0.608113	0.669569		430	0.563419	0.559364	0.567428	0.550437	0.572214	0.594183
	431	0.579752	0.618127	0.629608	0.694408	0.688707	0.738315		431	0.813387	0.925048	0.942414	0.985095	1.02323	1.0577		431	0.57791	0.583161	0.599061	0.619584	0.581876	0.643706		431	0.566336	0.581876	0.578854	0.588067	0.607147	0.668784		431	0.562658	0.559138	0.566964	0.550424	0.572016	0.593476
	432	0.579785	0.617425	0.62896	0.69374	0.687408	0.736554		432	0.800298	0.905784	0.92241	0.962309	0.999932	1.03539		432	0.577444	0.582941	0.598719	0.619038	0.581261	0.643329		432	0.565909	0.581261	0.578479	0.58757	0.606647	0.668248		432	0.562711	0.558969	0.566729	0.550244	0.571749	0.593116
	433	0.579654	0.616927	0.628359	0.692758	0.686493	0.735715		433	0.787606	0.887166	0.903375	0.941005	0.977842	1.01418		433	0.577084	0.58236	0.598292	0.618483	0.580948	0.642817		433	0.565602	0.580948	0.577948	0.58709	0.605906	0.667148		433	0.562545	0.558614	0.566181	0.550205	0.571383	0.592555
	434	0.579465	0.616516	0.627943	0.69185	0.685617	0.734962		434	0.775333	0.869425	0.885355	0.920532	0.956749	0.993731		434	0.576834	0.581922	0.597925	0.618036	0.580587	0.642184		434	0.565339	0.580587	0.577471	0.586603	0.605286	0.666196		434	0.562272	0.558407	0.565734	0.550179	0.570949	0.592212
	435	0.579409	0.616219	0.627554	0.691196	0.684607	0.733914		435	0.763702	0.852563	0.868174	0.900913	0.93681	0.974125		435	0.576676	0.581852	0.597682	0.617623	0.580257	0.641494		435	0.565196	0.580257	0.577224	0.586264	0.604862	0.665728		435	0.562066	0.558399	0.565651	0.550222	0.570707	0.592153
	436	0.579675	0.616174	0.626822	0.690704	0.683521	0.732701		436	0.753027	0.836351	0.851524	0.882822	0.918463	0.955769		436	0.576575	0.582031	0.597534	0.617009	0.580409	0.64083		436	0.565359	0.580409	0.577267	0.586316	0.604393	0.665597		436	0.562083	0.558359	0.565937	0.550541	0.571057	0.592052
	437	0.579598	0.615699	0.62643	0.689533	0.682842	0.731093		437	0.742014	0.820983	0.836527	0.865501	0.900473	0.938079		437	0.576365	0.58167	0.597305	0.616585	0.580052	0.640265		437	0.5651	0.580052	0.576774	0.585538	0.603915	0.664755		437	0.561856	0.558323	0.565258	0.550395	0.570978	0.591553
	438	0.579437	0.615427	0.625898	0.688787	0.682004	0.729838		438	0.731818	0.80662	0.822332	0.849764	0.883997	0.921631		438	0.576263	0.581736	0.597123	0.61613	0.579813	0.639936		438	0.564837	0.579813	0.576344	0.585205	0.60351	0.664177		438	0.561787	0.558192	0.565098	0.550467	0.570704	0.591443
	439	0.579388	0.615108	0.625402	0.688174	0.68104	0.728613		439	0.722546	0.793454	0.809268	0.834942	0.86841	0.906235		439	0.57617	0.581777	0.597059	0.615892	0.579685	0.639559		439	0.56497	0.579685	0.576561	0.585222	0.603226	0.663942		439	0.562016	0.558407	0.565281	0.550866	0.5707	0.591517
	440	0.579602	0.614881	0.625194	0.687614	0.680123	0.727667		440	0.713993	0.781101	0.797	0.820768	0.853626	0.891845		440	0.576037	0.581687	0.596947	0.615698	0.579567	0.63902		440	0.565129	0.579567	0.576955	0.585279	0.602923	0.663735		440	0.562276	0.558678	0.565571	0.551327	0.570943	0.591577
	441	0.580066	0.614917	0.625364	0.687056	0.679378	0.727205		441	0.705864	0.769081	0.785028	0.80719	0.839701	0.878324		441	0.575867	0.581521	0.596633	0.615287	0.579365	0.638354		441	0.564843	0.579365	0.576815	0.585114	0.60251	0.663256		441	0.562263	0.558624	0.565753	0.551553	0.571202	0.591511
	442	0.580049	0.61462	0.624997	0.686079	0.678326	0.725863		442	0.69839	0.758147	0.773892	0.794513	0.826323	0.864864		442	0.575828	0.581355	0.596594	0.61497	0.579329	0.637934		442	0.56517	0.579329	0.576902	0.585365	0.60271	0.663374		442	0.562571	0.559325	0.565901	0.552055	0.571413	0.591733
	443	0.580428	0.614486	0.62463	0.68549	0.677675	0.724856		443	0.690942	0.747408	0.762896	0.781816	0.813382	0.852049		443	0.575652	0.58119	0.596278	0.61456	0.579696	0.637373		443	0.565354	0.579696	0.577091	0.585395	0.60252	0.662947		443	0.562759	0.559701	0.566067	0.552555	0.571754	0.59187
	444	0.580893	0.614462	0.624262	0.684786	0.676767	0.723675		444	0.683711	0.736671	0.751826	0.769354	0.800373	0.839328		444	0.575619	0.581205	0.596317	0.614528	0.579882	0.636842		444	0.565449	0.579882	0.577382	0.585435	0.602325	0.662672		444	0.563116	0.559913	0.566171	0.553011	0.572165	0.592047
	445	0.581309	0.614473	0.624058	0.684132	0.675875	0.72249		445	0.676591	0.726169	0.740906	0.757158	0.787498	0.826908		445	0.575648	0.58132	0.596407	0.61468	0.579987	0.636427		445	0.56569	0.579987	0.577644	0.585496	0.602257	0.662417		445	0.563523	0.560152	0.566413	0.553547	0.572433	0.592251
	446	0.581692	0.614496	0.623962	0.683613	0.675161	0.721346		446	0.669566	0.716035	0.730419	0.745256	0.775091	0.815042		446	0.575674	0.581478	0.596334	0.614754	0.580237	0.636079		446	0.566176	0.580237	0.577887	0.585602	0.602365	0.662137		446	0.563897	0.560606	0.566854	0.554226	0.572632	0.592531
	447	0.582356	0.614647	0.623334	0.682819	0.674088	0.719684		447	0.663018	0.705961	0.720585	0.733815	0.76349	0.803755		447	0.575856	0.581809	0.596524	0.61467	0.580825	0.635466		447	0.566581	0.580825	0.578536	0.585917	0.602637	0.66243		447	0.564445	0.561434	0.567077	0.554889	0.57362	0.593165
	448	0.582692	0.614813	0.623544	0.682458	0.673248	0.718587		448	0.656647	0.696743	0.711274	0.7231	0.752589	0.793278		448	0.57621	0.581872	0.596507	0.614815	0.581187	0.634844		448	0.567166	0.581187	0.578847	0.586299	0.602655	0.662505		448	0.564813	0.562131	0.567816	0.555735	0.574169	0.59368
	449	0.58341	0.614899	0.623439	0.681912	0.672353	0.717538		449	0.651041	0.68847	0.702854	0.713441	0.742727	0.783748		449	0.576492	0.582042	0.596571	0.614909	0.581518	0.634325		449	0.567731	0.581518	0.579411	0.586786	0.602863	0.662442		449	0.565253	0.562706	0.568423	0.556441	0.574763	0.594143
	450	0.584249	0.615156	0.623366	0.681264	0.671585	0.716417		450	0.646057	0.680808	0.695191	0.70476	0.733937	0.775092		450	0.576876	0.582573	0.596925	0.615088	0.582079	0.634041		450	0.568349	0.582079	0.580014	0.587364	0.603235	0.662416		450	0.566006	0.563395	0.569095	0.557291	0.575444	0.594759
	451	0.585044	0.61553	0.62343	0.680576	0.670929	0.715171		451	0.641567	0.673707	0.688263	0.696937	0.725995	0.767153		451	0.577346	0.583349	0.597484	0.615449	0.5828	0.63388		451	0.569069	0.5828	0.580579	0.587949	0.603695	0.662546		451	0.567023	0.564275	0.569909	0.558324	0.576179	0.595544
	452	0.585819	0.615632	0.623369	0.679842	0.670137	0.713802		452	0.637526	0.66746	0.682196	0.689844	0.718432	0.759704		452	0.577652	0.583877	0.597865	0.616005	0.583247	0.633483		452	0.56989	0.583247	0.581249	0.588397	0.604155	0.66286		452	0.567934	0.565222	0.570744	0.55926	0.576887	0.596289
	453	0.587056	0.616182	0.623909	0.679874	0.669634	0.713079		453	0.633682	0.661967	0.676763	0.6836	0.711896	0.753326		453	0.578525	0.584488	0.598416	0.61653	0.58422	0.633336		453	0.570714	0.58422	0.582111	0.589006	0.604512	0.662922		453	0.568662	0.566175	0.571408	0.560308	0.577671	0.597031
	454	0.588002	0.616746	0.624138	0.679596	0.669142	0.712177		454	0.630319	0.656884	0.671766	0.677843	0.705853	0.747217		454	0.579373	0.585367	0.599292	0.617261	0.585089	0.633159		454	0.57157	0.585089	0.583059	0.589843	0.605221	0.663496		454	0.569688	0.567234	0.572439	0.561441	0.578682	0.597992
	455	0.588908	0.617228	0.624315	0.679175	0.668594	0.711053		455	0.627348	0.652231	0.667127	0.672364	0.700154	0.741496		455	0.580193	0.58625	0.600014	0.618088	0.585913	0.633075		455	0.572412	0.585913	0.584114	0.590792	0.605971	0.664001		455	0.570723	0.56828	0.573554	0.562567	0.579692	0.598931
	456	0.590002	0.617682	0.624634	0.678793	0.668009	0.709883		456	0.624708	0.64797	0.662845	0.66717	0.694733	0.73623		456	0.581021	0.587054	0.600481	0.618911	0.58676	0.633142		456	0.573315	0.58676	0.585239	0.591762	0.606661	0.664264		456	0.571702	0.569314	0.574631	0.563717	0.580673	0.599815
	457	0.59153	0.618526	0.625179	0.678684	0.667606	0.709387		457	0.622431	0.643965	0.659126	0.662791	0.689713	0.731443		457	0.581978	0.588096	0.601424	0.619627	0.58773	0.633299		457	0.574663	0.58773	0.58626	0.592693	0.607626	0.664947		457	0.57304	0.570591	0.575849	0.565209	0.582025	0.601058
	458	0.592959	0.619233	0.625725	0.678586	0.66758	0.708744		458	0.620552	0.640842	0.655565	0.65852	0.685297	0.727207		458	0.583002	0.589168	0.602296	0.620737	0.588979	0.633456		458	0.575888	0.588979	0.587611	0.593794	0.60859	0.665846		458	0.574243	0.572086	0.577138	0.566661	0.583365	0.60238
	459	0.594443	0.620275	0.626473	0.6786	0.667599	0.708084		459	0.618885	0.637934	0.652494	0.654698	0.681319	0.723368		459	0.584289	0.590395	0.603426	0.62176	0.590243	0.633613		459	0.577365	0.590243	0.58898	0.595059	0.609611	0.666722		459	0.575689	0.573536	0.578547	0.568215	0.584761	0.603688
	460	0.596018	0.621478	0.627317	0.678781	0.667617	0.707425		460	0.617499	0.635236	0.649881	0.65137	0.677806	0.719934		460	0.585731	0.591732	0.604694	0.62277	0.591577	0.633766		460	0.578953	0.591577	0.590419	0.59649	0.610831	0.667607		460	0.577273	0.575004	0.580036	0.569828	0.586255	0.605068
	461	0.597694	0.622596	0.628119	0.67913	0.66764	0.706768		461	0.616444	0.632841	0.647635	0.648514	0.674772	0.716894		461	0.587183	0.593114	0.605934	0.623921	0.59306	0.633942		461	0.580483	0.59306	0.592009	0.598066	0.612314	0.668565		461	0.578862	0.576582	0.581577	0.57147	0.587869	0.606614
	462	0.599501	0.623784	0.629011	0.679298	0.667717	0.706146		462	0.61544	0.63104	0.645832	0.646145	0.672176	0.714138		462	0.588727	0.594615	0.607295	0.625315	0.594645	0.63448		462	0.582221	0.594645	0.59366	0.599641	0.613415	0.669601		462	0.580738	0.578259	0.583408	0.5735	0.589547	0.6083
	463	0.601453	0.6252	0.630213	0.679687	0.668138	0.705831		463	0.614995	0.629522	0.644309	0.644146	0.669882	0.71192		463	0.590695	0.596504	0.608928	0.627072	0.59625	0.635203		463	0.584138	0.59625	0.595502	0.601174	0.614806	0.67074		463	0.582647	0.580272	0.585315	0.575464	0.591466	0.610167
	464	0.603506	0.626582	0.631448	0.680197	0.668652	0.705855		464	0.614794	0.628366	0.643013	0.642452	0.667957	0.710117		464	0.592709	0.598524	0.610731	0.628845	0.597907	0.636065		464	0.585964	0.597907	0.597191	0.602728	0.616404	0.672062		464	0.584601	0.582274	0.58733	0.577547	0.593509	0.612027
	465	0.605678	0.628014	0.632753	0.680838	0.669229	0.706074		465	0.614819	0.627523	0.642007	0.641085	0.666402	0.708692		465	0.594828	0.600611	0.612689	0.630647	0.599627	0.637074		465	0.58777	0.599627	0.598822	0.604425	0.618071	0.673493		465	0.586609	0.584239	0.589424	0.579776	0.595639	0.613909
	466	0.608026	0.629807	0.634352	0.681677	0.669957	0.70619		466	0.61518	0.626844	0.641409	0.640095	0.665157	0.707615		466	0.597366	0.602787	0.614827	0.632688	0.601412	0.638262		466	0.589822	0.601412	0.600744	0.606447	0.619602	0.674849		466	0.588677	0.586307	0.591526	0.582089	0.597847	0.615962
	467	0.610222	0.631538	0.635786	0.682096	0.671018	0.706514		467	0.615823	0.626891	0.641297	0.63969	0.664504	0.706963		467	0.599584	0.60528	0.617016	0.635038	0.603511	0.639528		467	0.592262	0.603511	0.603034	0.608623	0.621832	0.676596		467	0.591224	0.588904	0.594122	0.584659	0.600228	0.618413
	468	0.612895	0.633821	0.637632	0.683548	0.672268	0.707189		468	0.616742	0.627169	0.641444	0.639507	0.664184	0.706437		468	0.602284	0.607761	0.619482	0.637383	0.605728	0.640923		468	0.594644	0.605728	0.605458	0.610752	0.623969	0.678389		468	0.593848	0.591488	0.596698	0.587404	0.602777	0.620819
	469	0.615847	0.636264	0.639788	0.685265	0.673757	0.70807		469	0.618035	0.627719	0.641958	0.639583	0.664131	0.706236		469	0.605221	0.610424	0.622083	0.639739	0.608129	0.642549		469	0.597198	0.608129	0.607972	0.613172	0.626277	0.680424		469	0.596625	0.594263	0.599477	0.590307	0.605484	0.623292
	470	0.618948	0.638732	0.64212	0.6869	0.675453	0.709076		470	0.61967	0.628582	0.642801	0.639984	0.66435	0.706371		470	0.60831	0.613412	0.624917	0.642328	0.610777	0.644508		470	0.600051	0.610777	0.610642	0.615933	0.6288	0.682698		470	0.599615	0.597244	0.602505	0.593388	0.608333	0.625908
	471	0.622203	0.641448	0.644513	0.688735	0.67724	0.710233		471	0.621465	0.629805	0.64376	0.640812	0.664942	0.706612		471	0.611711	0.61679	0.628371	0.645584	0.613727	0.646894		471	0.603178	0.613727	0.613666	0.618729	0.631304	0.684957		471	0.602847	0.600215	0.605598	0.596719	0.611308	0.628689
	472	0.625451	0.644129	0.647026	0.690441	0.679307	0.711491		472	0.623452	0.631313	0.644997	0.641944	0.666028	0.707417		472	0.615284	0.62026	0.631647	0.648906	0.616619	0.649242		472	0.606245	0.616619	0.61668	0.62178	0.634147	0.687279		472	0.606174	0.603581	0.608834	0.59985	0.614534	0.631664
	473	0.628727	0.647149	0.649748	0.692454	0.681591	0.712933		473	0.625573	0.633171	0.646677	0.643324	0.667143	0.708325		473	0.61889	0.623731	0.635122	0.65217	0.619664	0.651824		473	0.609519	0.619664	0.619688	0.624729	0.637104	0.689488		473	0.609662	0.606821	0.611989	0.603088	0.617658	0.634695
	474	0.632228	0.65036	0.652686	0.694685	0.68398	0.714586		474	0.628016	0.63524	0.648639	0.645094	0.668619	0.709513		474	0.622662	0.627346	0.638692	0.655415	0.62289	0.654484		474	0.612886	0.62289	0.622914	0.627858	0.640211	0.691879		474	0.613226	0.610159	0.615317	0.606559	0.620998	0.637848
	475	0.63603	0.653747	0.655792	0.697072	0.686476	0.716479		475	0.630787	0.637547	0.650843	0.647198	0.670516	0.711006		475	0.626569	0.631062	0.64231	0.658733	0.626333	0.657217		475	0.616411	0.626333	0.626369	0.631211	0.643431	0.694502		475	0.616904	0.613717	0.618921	0.610264	0.624581	0.641175
	476	0.640113	0.657376	0.658998	0.699575	0.689158	0.718636		476	0.633773	0.640232	0.653331	0.64947	0.672689	0.712722		476	0.630508	0.634757	0.645993	0.66225	0.630022	0.660122		476	0.620277	0.630022	0.62993	0.634687	0.646699	0.697229		476	0.620809	0.61754	0.622784	0.614135	0.62825	0.64472
	477	0.64444	0.661269	0.662562	0.702218	0.69222	0.721105		477	0.637116	0.64342	0.65615	0.652385	0.675165	0.714826		477	0.635026	0.639082	0.650112	0.666148	0.63375	0.663283		477	0.624552	0.63375	0.633864	0.63869	0.650292	0.700183		477	0.62488	0.621649	0.626965	0.618445	0.632407	0.648636
	478	0.649405	0.665615	0.666699	0.705445	0.695825	0.723781		478	0.640955	0.646891	0.659464	0.655621	0.678283	0.717319		478	0.63984	0.643809	0.654545	0.670176	0.638084	0.666922		478	0.629086	0.638084	0.638099	0.642847	0.654302	0.703273		478	0.629567	0.626311	0.631451	0.623112	0.636939	0.652875
	479	0.654679	0.670234	0.671008	0.709037	0.699591	0.726683		479	0.645319	0.650981	0.663256	0.659386	0.681734	0.720124		479	0.644867	0.648708	0.659383	0.674675	0.64274	0.670781		479	0.634041	0.64274	0.642621	0.64739	0.658578	0.706823		479	0.634714	0.631406	0.636518	0.628294	0.641915	0.657483
	480	0.660243	0.675098	0.675623	0.712819	0.703621	0.729965		480	0.650159	0.655669	0.66754	0.663645	0.685553	0.723331		480	0.650294	0.653952	0.664636	0.679535	0.647825	0.67492		480	0.639476	0.647825	0.647629	0.652351	0.663205	0.710783		480	0.640305	0.636959	0.64216	0.633937	0.647396	0.662561
	481	0.666143	0.680235	0.680758	0.716659	0.708146	0.733719		481	0.655396	0.660785	0.672309	0.668273	0.689882	0.727034		481	0.656303	0.659743	0.670242	0.684536	0.653456	0.679532		481	0.645343	0.653456	0.653261	0.657675	0.66833	0.714996		481	0.646342	0.643004	0.648236	0.639927	0.653369	0.668165
	482	0.672177	0.685757	0.6859	0.720705	0.713074	0.737426		482	0.661201	0.66639	0.677563	0.673426	0.694753	0.731045		482	0.662511	0.665564	0.67602	0.690007	0.658942	0.684965		482	0.651386	0.658942	0.658848	0.663436	0.67398	0.719754		482	0.652739	0.649406	0.65469	0.64651	0.659554	0.674085
	483	0.678259	0.691506	0.69144	0.725404	0.717918	0.741586		483	0.667253	0.671983	0.682866	0.678598	0.699576	0.735341		483	0.669191	0.671854	0.682115	0.695696	0.664781	0.690399		483	0.657549	0.664781	0.664765	0.66935	0.679589	0.724595		483	0.65922	0.656069	0.661202	0.653319	0.665863	0.679821
	484	0.684783	0.6975	0.697277	0.730227	0.723277	0.745946		484	0.673471	0.677984	0.688416	0.684216	0.704917	0.739888		484	0.676046	0.678582	0.688587	0.701755	0.671083	0.695833		484	0.664054	0.671083	0.671031	0.675499	0.685439	0.729447		484	0.666013	0.662885	0.667869	0.660247	0.6724	0.68591
	485	0.691744	0.703803	0.703418	0.735228	0.729048	0.750587		485	0.680024	0.684281	0.694223	0.690166	0.710545	0.744708		485	0.683077	0.685491	0.69543	0.708101	0.677684	0.701585		485	0.670885	0.677684	0.677597	0.681984	0.691523	0.734609		485	0.673114	0.66997	0.674837	0.667358	0.67911	0.692306
	486	0.699019	0.710456	0.709844	0.740564	0.735027	0.75562		486	0.687008	0.690734	0.700277	0.696305	0.716269	0.749855		486	0.690366	0.692423	0.702562	0.714632	0.684478	0.707886		486	0.677989	0.684478	0.684426	0.688833	0.697867	0.740281		486	0.680477	0.677369	0.682132	0.674698	0.68597	0.698893
	487	0.706465	0.71748	0.716444	0.746392	0.741276	0.761079		487	0.694166	0.697598	0.706713	0.702897	0.722754	0.755541		487	0.698113	0.699797	0.709769	0.721423	0.691845	0.714522		487	0.685455	0.691845	0.691682	0.695876	0.704929	0.746097		487	0.688205	0.684771	0.689366	0.682167	0.693254	0.705856
	488	0.714618	0.725021	0.724	0.752834	0.748232	0.766641		488	0.70169	0.704829	0.71365	0.710128	0.729452	0.761687		488	0.706027	0.707679	0.717465	0.728609	0.69955	0.721608		488	0.693439	0.69955	0.69915	0.703608	0.712151	0.752333		488	0.696552	0.692568	0.697173	0.690261	0.700957	0.713203
	489	0.72291	0.732673	0.731474	0.759149	0.755061	0.772253		489	0.709708	0.712637	0.721087	0.717626	0.736599	0.76802		489	0.714452	0.715793	0.725643	0.736233	0.707527	0.729205		489	0.701812	0.707527	0.707193	0.711566	0.719819	0.758789		489	0.705129	0.700911	0.705374	0.69859	0.709092	0.720824
	490	0.731442	0.74061	0.739153	0.765557	0.761959	0.778155		490	0.71797	0.720857	0.728927	0.725454	0.744148	0.774534		490	0.723203	0.72417	0.733912	0.743995	0.715764	0.736988		490	0.710406	0.715764	0.715519	0.719747	0.727763	0.765454		490	0.713728	0.70956	0.713825	0.707191	0.717472	0.72883
	491	0.740413	0.749013	0.74736	0.77234	0.769228	0.784525		491	0.726373	0.729371	0.737111	0.733718	0.752035	0.781341		491	0.732133	0.732868	0.742148	0.7518	0.724321	0.744793		491	0.719178	0.724321	0.723993	0.728217	0.735852	0.772314		491	0.72241	0.718393	0.722501	0.716165	0.726033	0.73729
	492	0.750087	0.757873	0.755987	0.779585	0.777087	0.791281		492	0.735488	0.73845	0.74581	0.742552	0.760343	0.788855		492	0.741506	0.741956	0.751233	0.760381	0.733519	0.753144		492	0.728536	0.733519	0.733333	0.73709	0.744337	0.779312		492	0.732007	0.72788	0.731795	0.725701	0.735248	0.746122
	493	0.759857	0.766725	0.764799	0.787007	0.785174	0.798322		493	0.745107	0.747804	0.754816	0.751633	0.769159	0.79644		493	0.751337	0.751411	0.760704	0.769195	0.7429	0.761903		493	0.73825	0.7429	0.742386	0.746208	0.752996	0.78651		493	0.741629	0.737544	0.741353	0.735503	0.744838	0.75513
	494	0.769818	0.775796	0.77377	0.794447	0.793295	0.805417		494	0.754991	0.757571	0.764242	0.761204	0.778194	0.804304		494	0.761354	0.761362	0.770249	0.778226	0.752714	0.770694		494	0.748314	0.752714	0.75183	0.755529	0.7619	0.794135		494	0.751592	0.747636	0.751327	0.745651	0.754679	0.764647
	495	0.779961	0.785112	0.782912	0.802177	0.801674	0.81272		495	0.765142	0.767586	0.774034	0.771132	0.787487	0.812296		495	0.771626	0.771496	0.779978	0.787531	0.762579	0.779644		495	0.758625	0.762579	0.761538	0.765019	0.771018	0.802099		495	0.76184	0.758042	0.761539	0.756206	0.764875	0.774423
	496	0.790199	0.794607	0.792197	0.810329	0.81039	0.82035		496	0.775545	0.777787	0.784115	0.781262	0.797049	0.820347		496	0.782205	0.78168	0.790001	0.797129	0.772308	0.788897		496	0.769101	0.772308	0.771368	0.774701	0.780358	0.810278		496	0.772384	0.768706	0.771934	0.76716	0.775465	0.784302
	497	0.80031	0.804071	0.801491	0.818555	0.819043	0.828247		497	0.786113	0.788514	0.794461	0.791549	0.806751	0.828735		497	0.79304	0.792425	0.800338	0.806971	0.782459	0.798511		497	0.779794	0.782459	0.781432	0.784791	0.790095	0.818607		497	0.783578	0.779901	0.78292	0.778388	0.786292	0.794586
	498	0.810964	0.814131	0.811344	0.827088	0.828249	0.836485		498	0.79727	0.79962	0.804863	0.802174	0.816498	0.837415		498	0.80406	0.803292	0.810883	0.816955	0.792989	0.808133		498	0.790568	0.792989	0.791842	0.795002	0.800113	0.827185		498	0.794589	0.791167	0.79409	0.789969	0.797402	0.804903
	499	0.821532	0.824176	0.821352	0.835742	0.837476	0.844814		499	0.808614	0.810727	0.815426	0.812676	0.826421	0.846103		499	0.815305	0.814439	0.821634	0.827309	0.803638	0.818248		499	0.801496	0.803638	0.802554	0.80547	0.810159	0.835869		499	0.805786	0.802634	0.805507	0.801532	0.808526	0.815253
	500	0.832313	0.834296	0.831521	0.844528	0.846849	0.853283		500	0.819927	0.821857	0.826017	0.823206	0.836452	0.854952		500	0.826678	0.825613	0.832485	0.837724	0.814528	0.828603		500	0.8126	0.814528	0.813492	0.816107	0.820426	0.844778		500	0.817138	0.814235	0.81694	0.813052	0.819613	0.825695
	501	0.843461	0.84463	0.841844	0.853496	0.85647	0.861952		501	0.831163	0.833028	0.836537	0.833905	0.846607	0.86405		501	0.838077	0.836661	0.84341	0.848038	0.825674	0.839011		501	0.823894	0.825674	0.824576	0.826886	0.831045	0.853943		501	0.82862	0.82589	0.828276	0.824583	0.830664	0.83628
	502	0.854634	0.855284	0.852218	0.862761	0.866264	0.87085		502	0.842627	0.84415	0.847024	0.844771	0.857164	0.873266		502	0.849438	0.847726	0.854616	0.858527	0.836787	0.849616		502	0.835417	0.836787	0.835753	0.837996	0.841941	0.863163		502	0.840325	0.837552	0.839733	0.836292	0.841756	0.847029
	503	0.865738	0.865841	0.862985	0.87212	0.876019	0.879338		503	0.853938	0.855248	0.857987	0.855758	0.867684	0.882552		503	0.860425	0.858457	0.8653	0.868563	0.848469	0.860136		503	0.847043	0.848469	0.847101	0.849222	0.852893	0.872563		503	0.852099	0.849116	0.850973	0.847801	0.852948	0.857914
	504	0.876695	0.87623	0.873556	0.881375	0.885488	0.887828		504	0.864988	0.86613	0.868695	0.866832	0.878067	0.891872		504	0.87157	0.869311	0.875906	0.878617	0.859833	0.870831		504	0.858571	0.859833	0.858577	0.860546	0.863732	0.881718		504	0.863692	0.860367	0.862033	0.859148	0.863892	0.868499
	505	0.887497	0.886511	0.883878	0.890413	0.894721	0.896269		505	0.875816	0.87685	0.879099	0.877634	0.888256	0.900982		505	0.882405	0.88009	0.886296	0.88855	0.870911	0.88119		505	0.869798	0.870911	0.869825	0.871611	0.87432	0.890693		505	0.874918	0.871398	0.872863	0.870159	0.874599	0.878853
	506	0.898061	0.896606	0.893898	0.899135	0.90365	0.904527		506	0.886428	0.887435	0.889278	0.887977	0.898172	0.909762		506	0.892707	0.890575	0.896395	0.898242	0.881743	0.891041		506	0.880618	0.881743	0.880646	0.882204	0.88459	0.899472		506	0.885683	0.882249	0.883391	0.880819	0.885078	0.889037
	507	0.908126	0.906119	0.90345	0.90743	0.911879	0.912365		507	0.89672	0.897798	0.899447	0.898018	0.907665	0.918331		507	0.902835	0.900572	0.906307	0.907673	0.892231	0.900946		507	0.89109	0.892231	0.891161	0.8924	0.894569	0.907778		507	0.896027	0.892787	0.893472	0.891428	0.89526	0.899003
	508	0.917982	0.915431	0.912685	0.915652	0.920403	0.920071		508	0.906764	0.907664	0.909117	0.907985	0.916925	0.926314		508	0.912665	0.910347	0.915769	0.916529	0.902206	0.909801		508	0.901291	0.902206	0.90113	0.902218	0.903912	0.915874		508	0.905849	0.902594	0.903466	0.90167	0.905226	0.908611
	509	0.927494	0.924298	0.921583	0.923536	0.928592	0.927655		509	0.91674	0.917614	0.91879	0.917668	0.926087	0.934275		509	0.922295	0.920063	0.925112	0.925561	0.911874	0.918716		509	0.911443	0.911874	0.910968	0.911754	0.91303	0.923602		509	0.91552	0.912518	0.913448	0.911781	0.915052	0.917994
	510	0.936744	0.932937	0.930363	0.931175	0.936675	0.935306		510	0.926684	0.927512	0.92846	0.927342	0.935196	0.942158		510	0.931815	0.929674	0.934352	0.934583	0.921478	0.927471		510	0.921528	0.921478	0.92051	0.92098	0.92198	0.931412		510	0.925223	0.922591	0.92334	0.921854	0.924814	0.927387
	511	0.945728	0.941517	0.939056	0.938818	0.944727	0.943011		511	0.936583	0.937275	0.938077	0.937096	0.944183	0.949925		511	0.941207	0.939137	0.943416	0.943421	0.931034	0.93598		511	0.931476	0.931034	0.929764	0.930041	0.930885	0.939454		511	0.934973	0.932738	0.93314	0.931956	0.934574	0.93686
	512	0.954263	0.950074	0.947329	0.946944	0.952474	0.9504		512	0.946339	0.946974	0.947563	0.946664	0.952776	0.957623		512	0.950272	0.948436	0.952087	0.952017	0.940163	0.944497		512	0.941138	0.940163	0.939065	0.939382	0.940018	0.947329		512	0.944525	0.94279	0.942984	0.942135	0.94436	0.9462
	513	0.962352	0.958261	0.955876	0.954616	0.96022	0.957778		513	0.955313	0.95608	0.956325	0.9555	0.960518	0.964541		513	0.958784	0.95709	0.960305	0.959932	0.94897	0.952715		513	0.949955	0.94897	0.948091	0.948152	0.948787	0.954986		513	0.953695	0.952316	0.952284	0.951567	0.953512	0.954787
	514	0.969795	0.965998	0.963725	0.961801	0.96736	0.964738		514	0.963995	0.964598	0.964528	0.963752	0.968197	0.971235		514	0.966734	0.965105	0.967957	0.967436	0.957646	0.96071		514	0.958462	0.957646	0.956858	0.956644	0.957227	0.962471		514	0.962442	0.961348	0.961181	0.960499	0.962265	0.962841
	515	0.976677	0.972992	0.97086	0.968435	0.973858	0.971151		515	0.971798	0.972275	0.971923	0.971215	0.97533	0.97751		515	0.973873	0.972309	0.974831	0.974187	0.96573	0.968074		515	0.966453	0.96573	0.964981	0.964642	0.965022	0.969221		515	0.97026	0.969468	0.969223	0.968593	0.970145	0.970273
	516	0.982914	0.979141	0.97733	0.974531	0.979684	0.976982		516	0.978533	0.979006	0.978464	0.977844	0.981635	0.983185		516	0.980159	0.978685	0.980883	0.980108	0.972998	0.974657		516	0.973741	0.972998	0.972282	0.971947	0.972037	0.975126		516	0.977027	0.976483	0.976216	0.975713	0.976944	0.976956
	517	0.988126	0.984602	0.98319	0.980184	0.984754	0.98229		517	0.984606	0.984865	0.98439	0.983815	0.987157	0.988115		517	0.985825	0.984402	0.986281	0.985501	0.979564	0.980667		517	0.98018	0.979564	0.978869	0.97839	0.978378	0.980735		517	0.983175	0.9825	0.982328	0.982	0.98283	0.982685
	518	0.992089	0.989188	0.987837	0.984806	0.9891	0.986514		518	0.989677	0.98985	0.989167	0.988974	0.99145	0.992219		518	0.990358	0.988902	0.990843	0.989986	0.984856	0.985733		518	0.985534	0.984856	0.984263	0.983872	0.983877	0.985487		518	0.988155	0.987564	0.987217	0.987025	0.987634	0.987638
	519	0.995441	0.993059	0.991892	0.988997	0.992816	0.990242		519	0.993823	0.993885	0.993263	0.993111	0.995245	0.99557		519	0.993942	0.99281	0.994281	0.993513	0.98949	0.990017		519	0.990176	0.98949	0.98906	0.988639	0.98866	0.989586		519	0.992515	0.991871	0.991404	0.991341	0.991873	0.991859
	520	0.997927	0.996227	0.995259	0.992763	0.995861	0.993512		520	0.997132	0.9971	0.996659	0.996507	0.998328	0.998315		520	0.996665	0.995941	0.996909	0.99634	0.993371	0.993647		520	0.994059	0.993371	0.993146	0.992722	0.992674	0.99313		520	0.995899	0.995307	0.994881	0.994826	0.995269	0.995214
	521	0.999428	0.998576	0.997842	0.995891	0.998137	0.996236		521	0.999641	0.999572	0.999292	0.999205	1.0006	1.00041		521	0.998586	0.998159	0.998849	0.99848	0.996409	0.996608		521	0.997139	0.996409	0.996398	0.996061	0.995869	0.996113		521	0.998206	0.997871	0.997622	0.997472	0.997768	0.997659
	522	1	0.999809	0.999546	0.9979	0.999449	0.998173		522	1.0013	1.00129	1.00105	1.00092	1.00213	1.00155		522	0.999716	0.999397	0.999954	0.999619	0.998526	0.998684		522	0.999369	0.998526	0.998686	0.998478	0.998183	0.998381		522	0.99966	0.999698	0.999569	0.99942	0.999589	0.999237
	523	0.999294	1	1	0.999285	0.999977	0.999262		523	1.00179	1.00197	1.00172	1.00146	1.0022	1.00179		523	1	1	1	1	0.999703	0.999623		523	1	0.999703	0.999788	0.999722	0.99953	0.999465		523	1	1	1	1	1	1
	524	0.997695	0.999605	0.999923	1	1	0.999983		524	1.00132	1.00144	1.00133	1.00114	1.00148	1.00126		524	0.999173	0.999535	0.999198	0.999521	1	1		524	0.999973	1	1	1	1	1		524	0.999415	0.999714	0.999847	0.999586	0.999657	0.999576
	525	0.995139	0.998248	0.998956	0.999992	0.999159	1		525	1	1	1	1	1	1		525	0.997481	0.998217	0.997532	0.998227	0.999341	0.999618		525	0.999158	0.999341	0.999452	0.999472	0.9997	0.999911		525	0.99796	0.998526	0.99883	0.998255	0.99845	0.998325
	526	0.991672	0.995905	0.997116	0.999286	0.997388	0.999273		526	0.99786	0.997803	0.997872	0.997952	0.997738	0.998042		526	0.994964	0.996041	0.995069	0.996155	0.99775	0.998365		526	0.997485	0.99775	0.998165	0.99828	0.99873	0.999265		526	0.995678	0.996344	0.996856	0.996111	0.996312	0.996369
	527	0.987456	0.992937	0.994841	0.997987	0.99494	0.998093		527	0.994852	0.994854	0.995048	0.994771	0.994629	0.995371		527	0.991437	0.992753	0.991969	0.993326	0.99536	0.996232		527	0.994966	0.99536	0.996041	0.996544	0.997183	0.998282		527	0.9926	0.993334	0.994051	0.993285	0.993233	0.993559
	528	0.981796	0.988662	0.990819	0.995461	0.991316	0.995411		528	0.990715	0.990607	0.990823	0.990726	0.990555	0.991612		528	0.987088	0.988529	0.987504	0.989417	0.992279	0.993451		528	0.991282	0.992279	0.992772	0.993529	0.994438	0.996266		528	0.988138	0.989072	0.989902	0.988843	0.988992	0.989503
	529	0.975453	0.983615	0.986099	0.992624	0.987203	0.992398		529	0.985645	0.985352	0.985973	0.985734	0.985624	0.987187		529	0.981788	0.983591	0.982229	0.984823	0.98825	0.989698		529	0.98681	0.98825	0.988865	0.98987	0.990901	0.993341		529	0.982799	0.983755	0.984868	0.983603	0.983814	0.984732
	530	0.968259	0.977772	0.980656	0.98895	0.982357	0.98881		530	0.979676	0.979343	0.980365	0.980175	0.979951	0.982164		530	0.975582	0.97785	0.976132	0.979428	0.983423	0.985318		530	0.981609	0.983423	0.984096	0.985305	0.986578	0.989828		530	0.976715	0.977702	0.979092	0.977503	0.977899	0.979161
	531	0.960207	0.971152	0.974489	0.984477	0.976673	0.98452		531	0.972815	0.972624	0.973924	0.974005	0.973588	0.976449		531	0.968549	0.971289	0.969214	0.973245	0.977818	0.980306		531	0.975669	0.977818	0.978376	0.979803	0.981506	0.985815		531	0.969817	0.970879	0.972543	0.970572	0.971242	0.972826
	532	0.951441	0.963812	0.967614	0.979758	0.970181	0.97952		532	0.965045	0.96505	0.966644	0.966796	0.96653	0.969804		532	0.960804	0.96396	0.961486	0.966402	0.971337	0.974335		532	0.968918	0.971337	0.971758	0.973553	0.975758	0.981163		532	0.961863	0.962937	0.965045	0.962927	0.963662	0.965876
	533	0.94155	0.955391	0.959401	0.97386	0.962951	0.973931		533	0.956455	0.956952	0.95887	0.958886	0.958498	0.962705		533	0.952398	0.95608	0.953207	0.958798	0.963925	0.967763		533	0.961143	0.963925	0.964389	0.966464	0.969255	0.97567		533	0.953414	0.954297	0.956854	0.954471	0.955443	0.957864
	534	0.930805	0.946166	0.950647	0.967235	0.955048	0.967813		534	0.947159	0.947923	0.950103	0.950047	0.949673	0.954882		534	0.943285	0.947305	0.944151	0.950795	0.955748	0.960232		534	0.952688	0.955748	0.956269	0.958623	0.961871	0.969482		534	0.943931	0.945162	0.947962	0.94538	0.94651	0.949256
	535	0.919259	0.936147	0.941107	0.959943	0.946509	0.961058		535	0.937341	0.938089	0.940512	0.94048	0.940297	0.946381		535	0.933645	0.93788	0.934549	0.942129	0.946932	0.95212		535	0.943415	0.946932	0.947375	0.95005	0.953774	0.962908		535	0.933804	0.935459	0.938562	0.935622	0.936838	0.939919
	536	0.907023	0.925511	0.930886	0.952181	0.937463	0.953831		536	0.927005	0.927563	0.930237	0.930166	0.930249	0.937198		536	0.92347	0.927973	0.924456	0.932798	0.937454	0.943495		536	0.933355	0.937454	0.93776	0.940719	0.945049	0.955947		536	0.923148	0.925126	0.928656	0.925202	0.926521	0.929823
	537	0.894262	0.91456	0.920353	0.944254	0.928115	0.946499		537	0.916037	0.916463	0.919403	0.918946	0.919165	0.927314		537	0.912621	0.917688	0.913812	0.923018	0.927197	0.934201		537	0.922691	0.927197	0.927547	0.930601	0.935732	0.948373		537	0.911883	0.914133	0.918103	0.914167	0.915752	0.919048
	538	0.880895	0.902629	0.908714	0.935614	0.91844	0.938442		538	0.904604	0.904795	0.90803	0.907472	0.907847	0.91715		538	0.901527	0.906707	0.902999	0.912877	0.916559	0.924429		538	0.911612	0.916559	0.917002	0.920453	0.926156	0.940638		538	0.900374	0.902831	0.906748	0.9024	0.904452	0.908095
	539	0.867595	0.890674	0.897245	0.926875	0.90835	0.929968		539	0.892801	0.893021	0.896372	0.895625	0.896206	0.906487		539	0.890133	0.895565	0.891683	0.902662	0.905738	0.91447		539	0.900171	0.905738	0.906104	0.909821	0.916233	0.932583		539	0.88853	0.890993	0.895086	0.890449	0.89285	0.896634
	540	0.854199	0.878596	0.885731	0.917877	0.898013	0.921272		540	0.880679	0.88098	0.884446	0.883564	0.88438	0.8958		540	0.878569	0.884255	0.880172	0.892113	0.89467	0.904521		540	0.888532	0.89467	0.895192	0.89932	0.906322	0.924406		540	0.876598	0.878964	0.883264	0.878257	0.880943	0.884932
	541	0.840741	0.866471	0.874043	0.908697	0.887485	0.912345		541	0.868222	0.868523	0.872134	0.871249	0.87238	0.885098		541	0.866733	0.872707	0.868506	0.881253	0.883398	0.894492		541	0.876692	0.883398	0.884205	0.888862	0.896368	0.916096		541	0.864462	0.86661	0.871111	0.86566	0.868674	0.872983
	542	0.827339	0.854423	0.862078	0.899509	0.87672	0.903041		542	0.855365	0.855522	0.859253	0.858512	0.860146	0.874103		542	0.854386	0.860802	0.856551	0.870257	0.872032	0.884103		542	0.864544	0.872032	0.872831	0.877919	0.886049	0.907501		542	0.85177	0.85352	0.858281	0.852448	0.855942	0.8606
	543	0.813012	0.841157	0.849204	0.88911	0.865058	0.893021		543	0.841866	0.84187	0.845864	0.845178	0.847691	0.862857		543	0.841441	0.848238	0.844102	0.858432	0.860371	0.873075		543	0.852117	0.860371	0.86093	0.86649	0.875094	0.898327		543	0.838142	0.839894	0.844958	0.838657	0.842291	0.847477
	544	0.798319	0.827599	0.835654	0.878192	0.852851	0.882366		544	0.827598	0.827533	0.831683	0.831301	0.834386	0.850846		544	0.82791	0.834902	0.830539	0.846199	0.847701	0.861147		544	0.83902	0.847701	0.848283	0.854236	0.863471	0.888511		544	0.823771	0.825337	0.830748	0.824199	0.828023	0.833783
	545	0.782872	0.813134	0.82131	0.866633	0.839946	0.871056		545	0.812592	0.812613	0.817108	0.817068	0.820575	0.838173		545	0.813649	0.820873	0.816475	0.833393	0.834395	0.848538		545	0.825268	0.834395	0.834865	0.841125	0.851084	0.87811		545	0.808793	0.810023	0.815827	0.809025	0.813325	0.819696
	546	0.766849	0.797903	0.806269	0.85457	0.826426	0.859231		546	0.797002	0.797257	0.802318	0.802517	0.80637	0.824952		546	0.79882	0.806357	0.801966	0.819992	0.820484	0.835305		546	0.810908	0.820484	0.820735	0.82729	0.837997	0.867191		546	0.793213	0.794144	0.800413	0.79325	0.798255	0.805332
	547	0.750857	0.782578	0.79091	0.842364	0.812643	0.847225		547	0.781072	0.78167	0.787379	0.787617	0.791774	0.811329		547	0.783767	0.791648	0.786866	0.80612	0.805883	0.821486		547	0.796028	0.805883	0.806029	0.812967	0.824372	0.855846		547	0.77703	0.777949	0.784767	0.777141	0.782841	0.790741
	548	0.736781	0.769032	0.777328	0.83121	0.800326	0.836508		548	0.764988	0.766221	0.772117	0.77217	0.776665	0.797515		548	0.768704	0.776951	0.771881	0.792478	0.790935	0.807557		548	0.780673	0.790935	0.790803	0.798147	0.810202	0.84412		548	0.760673	0.761881	0.768968	0.761396	0.767431	0.775353
	549	0.71913	0.752034	0.760514	0.817261	0.785276	0.823268		549	0.751128	0.752572	0.758542	0.75849	0.76313	0.785209		549	0.75598	0.764548	0.759197	0.780886	0.777432	0.795657		549	0.766798	0.777432	0.777357	0.784945	0.797645	0.833815		549	0.746655	0.747927	0.755507	0.747356	0.753746	0.761826
	550	0.702193	0.73559	0.744172	0.803725	0.770733	0.810465		550	0.735287	0.736885	0.743036	0.742804	0.747963	0.771304		550	0.74123	0.749945	0.744543	0.767451	0.762153	0.781709		550	0.750803	0.762153	0.761859	0.769822	0.783265	0.821885		550	0.73096	0.732362	0.740098	0.731495	0.738137	0.746194
	551	0.68644	0.720231	0.728791	0.791044	0.757138	0.798508		551	0.718326	0.719979	0.726453	0.726015	0.731852	0.756491		551	0.725272	0.734041	0.728767	0.752936	0.74594	0.766438		551	0.733799	0.74594	0.745228	0.75368	0.767953	0.809108		551	0.714204	0.715827	0.723545	0.714642	0.721535	0.729503
	552	0.670814	0.705057	0.713573	0.778533	0.74378	0.786753		552	0.7029	0.704354	0.711204	0.71065	0.716867	0.742793		552	0.710769	0.719638	0.71451	0.739729	0.73104	0.752292		552	0.718504	0.73104	0.730063	0.738973	0.754096	0.797615		552	0.698694	0.700526	0.708457	0.699147	0.706435	0.714516
	553	0.655211	0.689639	0.698464	0.766014	0.730409	0.774947		553	0.687767	0.689081	0.695922	0.695304	0.702072	0.72912		553	0.69677	0.705577	0.700613	0.726708	0.716187	0.738413		553	0.703358	0.716187	0.71518	0.724449	0.740402	0.786484		553	0.683696	0.68556	0.693559	0.6838	0.691212	0.69956
	554	0.63971	0.67457	0.683442	0.75386	0.717465	0.762746		554	0.672655	0.673708	0.680676	0.679858	0.687095	0.715473		554	0.682365	0.691455	0.686554	0.71368	0.701279	0.724639		554	0.688147	0.701279	0.700521	0.710108	0.726728	0.775402		554	0.668885	0.670309	0.67846	0.668424	0.676123	0.684771
	555	0.624553	0.659731	0.668743	0.741767	0.704543	0.750791		555	0.657467	0.658397	0.665569	0.664662	0.672278	0.702063		555	0.668166	0.677441	0.672605	0.700678	0.686685	0.711117		555	0.673073	0.686685	0.686062	0.696103	0.713395	0.764461		555	0.654182	0.655138	0.663376	0.653041	0.661161	0.670052
	556	0.609879	0.645255	0.654333	0.729709	0.691616	0.73905		556	0.642241	0.643207	0.650503	0.649571	0.657681	0.688951		556	0.654148	0.66349	0.658787	0.687756	0.672381	0.697779		556	0.658129	0.672381	0.671822	0.682288	0.700286	0.753563		556	0.639432	0.63994	0.648324	0.637699	0.646218	0.65533
	557	0.595709	0.631257	0.640092	0.717729	0.678753	0.727279		557	0.627111	0.628169	0.635394	0.634383	0.643307	0.67613		557	0.640114	0.649537	0.64505	0.67497	0.658259	0.684508		557	0.643269	0.658259	0.657818	0.668474	0.687192	0.742583		557	0.624526	0.624576	0.63331	0.622458	0.63122	0.640583
	558	0.58169	0.61727	0.62608	0.705762	0.665818	0.715409		558	0.612485	0.613377	0.620761	0.619692	0.629515	0.663592		558	0.626173	0.635874	0.631425	0.662325	0.644639	0.671447		558	0.628721	0.644639	0.64407	0.654977	0.674402	0.731661		558	0.609834	0.609757	0.618679	0.60738	0.616595	0.626128
	559	0.568036	0.603613	0.612056	0.693762	0.653152	0.703514		559	0.597856	0.598677	0.606235	0.605393	0.616046	0.651154		559	0.612696	0.622203	0.617802	0.649754	0.630978	0.658226		559	0.614564	0.630978	0.630279	0.64146	0.661539	0.720743		559	0.59526	0.594971	0.603979	0.59243	0.601951	0.611996
	560	0.554648	0.589979	0.59814	0.681884	0.640706	0.691863		560	0.583386	0.584201	0.592055	0.591441	0.602679	0.63885		560	0.599296	0.608675	0.604491	0.63725	0.617349	0.645157		560	0.600564	0.617349	0.61655	0.627956	0.648604	0.709852		560	0.580893	0.580396	0.589442	0.577762	0.587563	0.598235
	561	0.541479	0.57646	0.584435	0.670129	0.628451	0.680412		561	0.569089	0.569978	0.57825	0.577769	0.589447	0.6267		561	0.585897	0.595409	0.591365	0.624883	0.603744	0.632163		561	0.586692	0.603744	0.602862	0.614518	0.635664	0.699074		561	0.566757	0.565997	0.575118	0.563325	0.573489	0.584747
	562	0.528476	0.563185	0.570978	0.658467	0.616338	0.669001		562	0.554973	0.556064	0.564816	0.56435	0.57645	0.614727		562	0.572581	0.582495	0.578286	0.612772	0.590214	0.619138		562	0.572999	0.590214	0.589215	0.601206	0.622831	0.688487		562	0.552883	0.551753	0.561046	0.549099	0.559771	0.571455
	563	0.515535	0.549955	0.557572	0.64693	0.604248	0.657365		563	0.541286	0.542897	0.552003	0.551507	0.563834	0.603076		563	0.559874	0.569966	0.56571	0.601239	0.57725	0.606377		563	0.559729	0.57725	0.575876	0.588121	0.610327	0.678075		563	0.539512	0.538074	0.547529	0.535614	0.546781	0.558697
	564	0.503188	0.53733	0.54465	0.635696	0.592442	0.646605		564	0.528008	0.529875	0.539202	0.53874	0.551337	0.591626		564	0.547552	0.557723	0.553337	0.589732	0.564207	0.5938		564	0.546605	0.564207	0.562679	0.575181	0.597957	0.667607		564	0.526229	0.524663	0.534422	0.522473	0.533978	0.546036
	565	0.491133	0.524959	0.531946	0.624602	0.580867	0.635974		565	0.515111	0.517147	0.526641	0.526138	0.539	0.580383		565	0.535559	0.545762	0.541291	0.578568	0.551454	0.581368		565	0.53368	0.551454	0.549898	0.562554	0.585788	0.657247		565	0.513132	0.511744	0.521805	0.509687	0.521492	0.533641
	566	0.479312	0.512796	0.51943	0.613741	0.569627	0.625488		566	0.502578	0.504695	0.514293	0.513662	0.526896	0.569315		566	0.523819	0.534059	0.529567	0.567667	0.539001	0.569095		566	0.520995	0.539001	0.537368	0.550186	0.573833	0.64716		566	0.500334	0.499276	0.509556	0.49725	0.509282	0.52153
	567	0.467688	0.500818	0.507118	0.603174	0.558772	0.615253		567	0.490344	0.492444	0.502067	0.501276	0.515044	0.558388		567	0.51223	0.522548	0.518097	0.556883	0.526756	0.556994		567	0.508538	0.526756	0.524875	0.537975	0.562082	0.637428		567	0.487917	0.487124	0.497509	0.485077	0.497252	0.50966
	568	0.456152	0.488887	0.495073	0.592672	0.548095	0.605141		568	0.478261	0.480297	0.489895	0.489067	0.503278	0.547634		568	0.500685	0.511061	0.50675	0.546177	0.514567	0.545082		568	0.496152	0.514567	0.512444	0.525897	0.550519	0.627861		568	0.47588	0.475118	0.485591	0.472862	0.485305	0.497964
	569	0.445113	0.477462	0.483421	0.582702	0.53784	0.59549		569	0.466367	0.468272	0.477996	0.477091	0.491776	0.536926		569	0.489335	0.499697	0.495553	0.535671	0.502565	0.533369		569	0.483943	0.502565	0.500535	0.514089	0.539311	0.618608		569	0.464125	0.463342	0.473673	0.460794	0.473455	0.486371
	570	0.434319	0.466427	0.4722	0.573021	0.527842	0.585993		570	0.454722	0.4565	0.466412	0.46537	0.480428	0.526659		570	0.478277	0.488583	0.484666	0.525422	0.490907	0.522023		570	0.47197	0.490907	0.488958	0.502725	0.528568	0.609639		570	0.452768	0.45166	0.462068	0.449125	0.461966	0.475056
	571	0.423909	0.455829	0.4614	0.563656	0.518108	0.57669		571	0.443424	0.445117	0.455165	0.453924	0.46941	0.516771		571	0.467504	0.477778	0.474093	0.515481	0.479594	0.51107		571	0.460295	0.479594	0.477792	0.491821	0.518145	0.600882		571	0.441796	0.440248	0.450767	0.43776	0.450765	0.464001
	572	0.414021	0.445708	0.451015	0.554621	0.508683	0.567667		572	0.43258	0.43422	0.444302	0.442847	0.458928	0.507245		572	0.457041	0.467341	0.463849	0.505894	0.468722	0.500536		572	0.449045	0.468722	0.467146	0.481373	0.50798	0.592351		572	0.4312	0.429304	0.439797	0.42668	0.439845	0.453238
	573	0.404685	0.436083	0.441161	0.545825	0.49971	0.559031		573	0.422386	0.423881	0.434037	0.432525	0.449221	0.498543		573	0.447107	0.457431	0.454136	0.496766	0.458865	0.490584		573	0.438626	0.458865	0.457189	0.471491	0.498488	0.584398		573	0.421146	0.419018	0.429539	0.416352	0.429643	0.443125
	574	0.39605	0.426975	0.432048	0.537644	0.49127	0.551008		574	0.412361	0.413922	0.424105	0.422694	0.439929	0.490048		574	0.437585	0.44792	0.444706	0.487916	0.449332	0.480935		574	0.428557	0.449332	0.447656	0.461902	0.489227	0.576467		574	0.411291	0.408985	0.419412	0.40619	0.41966	0.433437
	575	0.387507	0.417997	0.422885	0.529453	0.482844	0.542822		575	0.402621	0.404197	0.414635	0.413352	0.430993	0.481843		575	0.428232	0.438508	0.435444	0.479275	0.439964	0.471478		575	0.418944	0.439964	0.438284	0.452625	0.480242	0.568774		575	0.401695	0.399116	0.409597	0.396265	0.409964	0.424156
	576	0.379017	0.409041	0.413659	0.521191	0.474406	0.534563		576	0.393005	0.394528	0.405388	0.404228	0.422194	0.473737		576	0.418884	0.429087	0.426136	0.470622	0.430596	0.46196		576	0.409505	0.430596	0.428876	0.443329	0.471254	0.561077		576	0.392184	0.389268	0.399873	0.386444	0.400444	0.415093
	577	0.370591	0.400085	0.40444	0.512885	0.465967	0.526339		577	0.383371	0.384877	0.396189	0.395097	0.413363	0.465559		577	0.40948	0.419648	0.416734	0.461839	0.421147	0.452226		577	0.400017	0.421147	0.41932	0.433786	0.462077	0.55322		577	0.382618	0.379393	0.3901	0.376657	0.391024	0.406092
	578	0.362201	0.39124	0.395262	0.5046	0.457475	0.518017		578	0.373715	0.375584	0.387163	0.38595	0.404507	0.457282		578	0.40019	0.410362	0.407632	0.453107	0.411732	0.442399		578	0.39054	0.411732	0.409695	0.424117	0.452835	0.545394		578	0.37302	0.369705	0.380471	0.367085	0.381797	0.397158
	579	0.353611	0.382347	0.386061	0.496335	0.448888	0.509855		579	0.364255	0.366515	0.378149	0.376781	0.395494	0.448939		579	0.391214	0.401283	0.39849	0.444533	0.401963	0.432493		579	0.380744	0.401963	0.399934	0.414494	0.443475	0.537371		579	0.363497	0.360125	0.371061	0.357731	0.372738	0.387988
	580	0.345131	0.373522	0.376892	0.488149	0.440445	0.501964		580	0.355097	0.357557	0.369241	0.367696	0.38656	0.440725		580	0.382279	0.392254	0.389398	0.436039	0.392259	0.422665		580	0.370985	0.392259	0.390221	0.40486	0.434166	0.529406		580	0.35408	0.350784	0.36189	0.348533	0.363748	0.37907
	581	0.337042	0.365007	0.368036	0.480211	0.4324	0.494387		581	0.346169	0.348693	0.360407	0.358698	0.377806	0.432719		581	0.373463	0.383425	0.380667	0.427763	0.382737	0.413175		581	0.361381	0.382737	0.380666	0.395434	0.425045	0.521704		581	0.344923	0.341775	0.352934	0.339513	0.354831	0.370283
	582	0.329412	0.356927	0.35962	0.472615	0.424835	0.487145		582	0.337466	0.339987	0.351724	0.349877	0.369359	0.425018		582	0.36495	0.374938	0.372455	0.41983	0.373556	0.404165		582	0.3521	0.373556	0.371424	0.386416	0.416269	0.514406		582	0.336184	0.333162	0.344239	0.330747	0.346129	0.361635
	583	0.321935	0.349186	0.351462	0.465305	0.417534	0.480271		583	0.329171	0.331654	0.343536	0.341529	0.361436	0.417802		583	0.357095	0.366906	0.364626	0.412319	0.365051	0.39557		583	0.343485	0.365051	0.362788	0.377945	0.408081	0.507565		583	0.328038	0.325	0.336047	0.32244	0.338063	0.353522
	584	0.31478	0.341606	0.343811	0.458525	0.410724	0.473565		584	0.321271	0.323627	0.335512	0.333509	0.353803	0.410654		584	0.349241	0.359151	0.356919	0.404995	0.356717	0.387086		584	0.335072	0.356717	0.354433	0.369568	0.40007	0.500896		584	0.320161	0.317021	0.328078	0.314492	0.330121	0.345688
	585	0.307658	0.334247	0.336266	0.45182	0.403942	0.466868		585	0.313485	0.315788	0.327809	0.32575	0.346233	0.40373		585	0.341502	0.351294	0.349285	0.397677	0.34858	0.378894		585	0.326865	0.34858	0.346425	0.361516	0.392398	0.494475		585	0.312556	0.309221	0.320277	0.306712	0.322445	0.338108
	586	0.300734	0.327168	0.32902	0.445358	0.397289	0.460459		586	0.30581	0.308092	0.320279	0.318138	0.338836	0.397092		586	0.33391	0.343613	0.341859	0.390494	0.340701	0.370985		586	0.318844	0.340701	0.338705	0.353951	0.385007	0.48817		586	0.305109	0.301618	0.312628	0.299073	0.314903	0.330731
	587	0.294112	0.320349	0.322121	0.439155	0.390839	0.454382		587	0.298309	0.300555	0.312872	0.310633	0.331692	0.390737		587	0.326501	0.336207	0.334654	0.383497	0.333137	0.363325		587	0.311024	0.333137	0.331238	0.346806	0.377842	0.481937		587	0.297817	0.294195	0.305148	0.291603	0.30745	0.323506
	588	0.287773	0.313663	0.315352	0.432939	0.384591	0.448293		588	0.29113	0.293299	0.305738	0.303332	0.324804	0.384579		588	0.319346	0.328843	0.327479	0.376593	0.325968	0.355868		588	0.303489	0.325968	0.324056	0.339668	0.370894	0.475901		588	0.290879	0.286887	0.297924	0.284411	0.300227	0.316399
	589	0.281766	0.30729	0.308913	0.426933	0.37849	0.442296		589	0.2841	0.286336	0.298777	0.29639	0.318361	0.378639		589	0.312423	0.321832	0.320781	0.369935	0.319063	0.348698		589	0.296423	0.319063	0.317116	0.332773	0.364219	0.469888		589	0.284048	0.279912	0.290908	0.277266	0.293302	0.30966
	590	0.275985	0.301109	0.3026	0.421115	0.372503	0.436598		590	0.277365	0.279577	0.292199	0.289825	0.31214	0.37303		590	0.305644	0.31501	0.314091	0.363543	0.312413	0.341699		590	0.289676	0.312413	0.310453	0.326017	0.357598	0.464103		590	0.277353	0.273188	0.284048	0.270381	0.286518	0.303257
	591	0.270341	0.295123	0.296423	0.415443	0.366692	0.430992		591	0.270853	0.273036	0.285874	0.283476	0.306086	0.367538		591	0.298964	0.308274	0.307513	0.357272	0.305919	0.334801		591	0.283123	0.305919	0.303956	0.319439	0.351127	0.458475		591	0.270861	0.266584	0.277366	0.263756	0.28002	0.297098
	592	0.264772	0.28928	0.290394	0.409888	0.361034	0.425426		592	0.264516	0.266736	0.279755	0.277315	0.300189	0.362095		592	0.292418	0.301642	0.301068	0.351058	0.299514	0.327966		592	0.276701	0.299514	0.297558	0.313024	0.344877	0.452981		592	0.264619	0.260081	0.270892	0.257392	0.273846	0.29113
	593	0.259246	0.283459	0.284518	0.404439	0.355395	0.420068		593	0.258352	0.26071	0.273919	0.271489	0.294494	0.356847		593	0.286138	0.295289	0.294652	0.344946	0.293176	0.321187		593	0.27043	0.293176	0.291261	0.306692	0.338878	0.447669		593	0.258647	0.253808	0.264664	0.251306	0.267884	0.285358
	594	0.253983	0.277994	0.278896	0.399349	0.350087	0.414924		594	0.252455	0.254833	0.268285	0.265718	0.288933	0.351733		594	0.280238	0.289177	0.288651	0.339313	0.287115	0.314827		594	0.264244	0.287115	0.285081	0.300544	0.332801	0.442367		594	0.25273	0.247896	0.258612	0.245322	0.262159	0.279754
	595	0.248846	0.272518	0.273267	0.394151	0.344855	0.409851		595	0.246774	0.249252	0.262806	0.260133	0.283494	0.346799		595	0.274429	0.283251	0.282883	0.333698	0.281189	0.30853		595	0.258328	0.281189	0.279061	0.294683	0.326948	0.437225		595	0.246954	0.242199	0.252899	0.239709	0.256631	0.274328
	596	0.243917	0.267234	0.267857	0.389139	0.339771	0.404991		596	0.241308	0.243903	0.257448	0.254684	0.278146	0.341996		596	0.268809	0.277482	0.277283	0.328159	0.275381	0.302328		596	0.252518	0.275381	0.273278	0.288909	0.321234	0.432228		596	0.241383	0.23669	0.247454	0.23428	0.251239	0.269034
	597	0.239133	0.262143	0.262679	0.384354	0.334833	0.400391		597	0.23604	0.238736	0.252242	0.249372	0.272968	0.337313		597	0.263393	0.271909	0.27183	0.322819	0.269755	0.296273		597	0.246818	0.269755	0.267721	0.283179	0.315671	0.427365		597	0.236072	0.231404	0.242221	0.229011	0.246016	0.263886
	598	0.234285	0.257029	0.257519	0.379568	0.329968	0.395994		598	0.230933	0.233717	0.247278	0.244251	0.268146	0.332781		598	0.258111	0.266632	0.26655	0.317852	0.264453	0.29043		598	0.2414	0.264453	0.262281	0.277623	0.310377	0.422639		598	0.231061	0.226431	0.237158	0.224055	0.241088	0.258951
	599	0.229685	0.252128	0.252607	0.374992	0.325424	0.391693		599	0.226024	0.228754	0.24239	0.239323	0.263393	0.328369		599	0.252706	0.261264	0.261328	0.312767	0.259043	0.284685		599	0.236083	0.259043	0.256874	0.272229	0.304993	0.417981		599	0.226067	0.221529	0.232099	0.21907	0.23609	0.254117
	600	0.225116	0.247346	0.247729	0.370566	0.320904	0.387391		600	0.221189	0.223856	0.237587	0.234511	0.258762	0.324111		600	0.247588	0.256066	0.256401	0.307881	0.253823	0.279265		600	0.230902	0.253823	0.251668	0.267154	0.299982	0.413456		600	0.221291	0.216689	0.227203	0.214231	0.231302	0.249376
	601	0.220723	0.242737	0.243085	0.366322	0.316606	0.383214		601	0.216421	0.219089	0.232917	0.229753	0.254165	0.319967		601	0.242634	0.250992	0.251531	0.303089	0.248775	0.273969		601	0.225856	0.248775	0.246646	0.262196	0.295155	0.409151		601	0.216702	0.211958	0.222482	0.209464	0.226625	0.244769
	602	0.216512	0.238301	0.238681	0.362251	0.312478	0.379148		602	0.21176	0.21446	0.228369	0.225051	0.249658	0.31595		602	0.237776	0.246022	0.246708	0.298362	0.243905	0.26879		602	0.220954	0.243905	0.241817	0.257354	0.290429	0.405025		602	0.212215	0.207344	0.21787	0.204791	0.22202	0.240314
	603	0.212368	0.234002	0.234362	0.358305	0.308276	0.375083		603	0.20727	0.209925	0.223883	0.220458	0.245404	0.312117		603	0.232986	0.24116	0.242104	0.29373	0.239239	0.26387		603	0.216218	0.239239	0.237205	0.252787	0.285811	0.40093		603	0.207705	0.202824	0.213243	0.200311	0.217501	0.236002
	604	0.208411	0.230065	0.230203	0.354321	0.304463	0.371495		604	0.202793	0.205498	0.219488	0.21599	0.241251	0.308423		604	0.228323	0.236532	0.237603	0.289216	0.234687	0.259078		604	0.21173	0.234687	0.232722	0.248314	0.281372	0.396847		604	0.203473	0.198426	0.208807	0.19587	0.21317	0.231684
	605	0.204566	0.226164	0.226217	0.350555	0.300651	0.367908		605	0.198584	0.201271	0.215333	0.211807	0.237366	0.304937		605	0.22392	0.232041	0.233266	0.284888	0.230397	0.254537		605	0.207353	0.230397	0.228586	0.244106	0.27715	0.392972		605	0.199373	0.194173	0.204538	0.191638	0.208949	0.227685
	606	0.200919	0.222393	0.22234	0.346986	0.296839	0.364321		606	0.194621	0.197255	0.211439	0.207896	0.23366	0.301599		606	0.219762	0.227649	0.22912	0.280699	0.226325	0.250134		606	0.203197	0.226325	0.22455	0.239991	0.2731	0.389234		606	0.195454	0.190069	0.200456	0.187622	0.204936	0.223955
	607	0.197436	0.218783	0.218611	0.343563	0.293139	0.360824		607	0.190833	0.193447	0.207805	0.204214	0.23011	0.298374		607	0.215783	0.223385	0.225135	0.276676	0.222407	0.245835		607	0.199239	0.222407	0.220579	0.23592	0.269166	0.385619		607	0.191734	0.186154	0.196551	0.1838	0.201113	0.22042
	608	0.194009	0.215302	0.215116	0.340206	0.289719	0.357551		608	0.187117	0.189826	0.204404	0.200688	0.22672	0.29523		608	0.211876	0.219315	0.221243	0.272875	0.218566	0.241641		608	0.195374	0.218566	0.216765	0.231929	0.265279	0.382135		608	0.188196	0.182476	0.192787	0.180126	0.197395	0.216984
	609	0.190618	0.211706	0.211548	0.33676	0.286351	0.354322		609	0.183559	0.186374	0.201127	0.197197	0.223371	0.292108		609	0.207938	0.215419	0.217342	0.269012	0.21496	0.23749		609	0.19171	0.21496	0.213036	0.228236	0.261469	0.378571		609	0.184594	0.178961	0.189142	0.176591	0.193946	0.213617
	610	0.187221	0.208123	0.207879	0.333392	0.282842	0.351009		610	0.179994	0.182986	0.197882	0.193763	0.219968	0.289044		610	0.204176	0.211577	0.213565	0.265169	0.211309	0.233342		610	0.187963	0.211309	0.209273	0.224417	0.25769	0.375008		610	0.181033	0.17537	0.18551	0.173081	0.190518	0.210317
	611	0.183893	0.204554	0.204235	0.330001	0.279317	0.347762		611	0.176509	0.179601	0.194533	0.190292	0.216531	0.285965		611	0.200419	0.207699	0.209719	0.261317	0.207544	0.229189		611	0.184178	0.207544	0.205466	0.22059	0.253832	0.371388		611	0.177497	0.171857	0.181946	0.169627	0.187066	0.206978
	612	0.180547	0.200953	0.200632	0.326555	0.275777	0.344541		612	0.173068	0.176185	0.191064	0.186757	0.213085	0.282874		612	0.19663	0.203769	0.205882	0.257465	0.203691	0.225042		612	0.180369	0.203691	0.201624	0.216767	0.24988	0.367735		612	0.173988	0.168434	0.17847	0.166207	0.1836	0.203569
	613	0.177041	0.197277	0.197031	0.323078	0.272189	0.341238		613	0.169586	0.172726	0.187542	0.18317	0.209657	0.279813		613	0.192845	0.19982	0.202239	0.253649	0.199827	0.220918		613	0.176544	0.199827	0.197771	0.212921	0.245886	0.364119		613	0.17052	0.165039	0.175069	0.162774	0.180154	0.200108
	614	0.173777	0.193871	0.19356	0.319894	0.268879	0.338169		614	0.166223	0.169308	0.184177	0.179646	0.206251	0.276794		614	0.18912	0.195917	0.198501	0.24993	0.195867	0.216809		614	0.17277	0.195867	0.193995	0.209156	0.242035	0.360627		614	0.167138	0.161645	0.171664	0.159416	0.176729	0.196675
	615	0.170585	0.190583	0.19031	0.316754	0.265761	0.335207		615	0.162887	0.165901	0.180917	0.176256	0.203035	0.273927		615	0.185608	0.192371	0.195127	0.246399	0.192164	0.213011		615	0.169251	0.192164	0.19046	0.205511	0.238402	0.357284		615	0.163958	0.158443	0.168365	0.156138	0.173417	0.193547
	616	0.167552	0.187495	0.187182	0.313872	0.262837	0.332369		616	0.159607	0.162646	0.177712	0.172983	0.199915	0.271164		616	0.182261	0.188887	0.191781	0.242957	0.188655	0.209387		616	0.16588	0.188655	0.187025	0.202037	0.234903	0.354003		616	0.160843	0.155297	0.165127	0.152918	0.170211	0.190486
	617	0.164669	0.184568	0.184219	0.311132	0.26003	0.329635		617	0.156462	0.159556	0.174632	0.169815	0.196847	0.268504		617	0.179003	0.185464	0.188463	0.239619	0.185315	0.205907		617	0.16259	0.185315	0.183706	0.198721	0.231542	0.350788		617	0.1578	0.152196	0.161968	0.149817	0.167132	0.187492
	618	0.161886	0.181716	0.181494	0.30833	0.257236	0.326973		618	0.153522	0.15658	0.17176	0.16674	0.193835	0.265954		618	0.175746	0.182185	0.185287	0.236418	0.182128	0.202573		618	0.159344	0.182128	0.180564	0.195524	0.228348	0.347671		618	0.154878	0.149176	0.158923	0.146902	0.164193	0.184646
	619	0.159211	0.178993	0.178872	0.305792	0.254488	0.324453		619	0.150662	0.153639	0.168812	0.163779	0.19114	0.263497		619	0.172522	0.178847	0.182123	0.233123	0.179136	0.199355		619	0.156287	0.179136	0.177544	0.192486	0.22531	0.344603		619	0.152044	0.146245	0.155946	0.144002	0.161277	0.181886
	620	0.156503	0.176198	0.176083	0.303116	0.25166	0.321845		620	0.147702	0.150787	0.166085	0.160873	0.188432	0.261136		620	0.169446	0.175684	0.179059	0.22984	0.176145	0.196112		620	0.153449	0.176145	0.17457	0.189527	0.222215	0.341618		620	0.149257	0.143371	0.152988	0.141117	0.158427	0.179256
	621	0.153896	0.173546	0.173366	0.300507	0.248911	0.31929		621	0.144901	0.147999	0.163449	0.158082	0.185862	0.258818		621	0.166452	0.172525	0.176078	0.226781	0.173253	0.193017		621	0.150595	0.173253	0.171739	0.186673	0.21917	0.338643		621	0.146547	0.14058	0.150165	0.138358	0.155643	0.176635
	622	0.151381	0.170994	0.170742	0.298	0.246277	0.316802		622	0.142236	0.145305	0.160865	0.155409	0.183358	0.256557		622	0.163493	0.169384	0.173109	0.223796	0.170431	0.189999		622	0.147731	0.170431	0.168993	0.183876	0.216204	0.335735		622	0.143895	0.137866	0.147424	0.135741	0.15295	0.174073
	623	0.148905	0.168419	0.168164	0.295563	0.243742	0.314356		623	0.139605	0.142747	0.158344	0.152845	0.18081	0.254373		623	0.160558	0.166343	0.170112	0.220688	0.167629	0.186948		623	0.144954	0.167629	0.166243	0.181079	0.213295	0.332967		623	0.141293	0.135223	0.144687	0.133239	0.150376	0.171652
	624	0.146457	0.165802	0.165623	0.293126	0.241258	0.311973		624	0.13704	0.140371	0.156029	0.150488	0.178415	0.252243		624	0.157844	0.163542	0.167392	0.217807	0.165002	0.18406		624	0.142418	0.165002	0.163574	0.178358	0.210311	0.330283		624	0.138907	0.132748	0.142156	0.130801	0.147917	0.169318
	625	0.144061	0.163293	0.163179	0.290712	0.238794	0.309751		625	0.134518	0.137948	0.153686	0.147994	0.176013	0.250121		625	0.155181	0.160817	0.164738	0.215039	0.162254	0.181228		625	0.139653	0.162254	0.160883	0.175671	0.207438	0.327399		625	0.136401	0.13026	0.139683	0.128332	0.145493	0.166973
	626	0.14163	0.160773	0.160765	0.288304	0.236304	0.30751		626	0.132105	0.135608	0.151418	0.145569	0.173683	0.248063		626	0.1526	0.158176	0.162143	0.212254	0.159612	0.178427		626	0.137007	0.159612	0.158301	0.173027	0.204667	0.324585		626	0.134001	0.127856	0.137287	0.126018	0.143156	0.164735
	627	0.13924	0.15834	0.158404	0.285954	0.233882	0.30526		627	0.129774	0.133352	0.149234	0.143232	0.171393	0.246071		627	0.150077	0.155551	0.159564	0.209509	0.157062	0.175706		627	0.134504	0.157062	0.155803	0.170468	0.201978	0.321863		627	0.131686	0.125553	0.134973	0.123826	0.140864	0.16258
	628	0.136986	0.156099	0.156124	0.283719	0.231625	0.303092		628	0.127482	0.131144	0.147095	0.140946	0.169108	0.24413		628	0.147598	0.152906	0.156995	0.206894	0.15453	0.173101		628	0.132075	0.15453	0.153323	0.168003	0.199343	0.319187		628	0.129386	0.123337	0.132734	0.121674	0.13857	0.160442
	629	0.134869	0.153955	0.153868	0.281609	0.229462	0.301244		629	0.125281	0.128951	0.144873	0.13867	0.166936	0.242236		629	0.145283	0.150462	0.154688	0.204403	0.151999	0.170496		629	0.12963	0.151999	0.150838	0.165448	0.19674	0.316523		629	0.127163	0.121197	0.130528	0.119575	0.136328	0.158274
	630	0.132611	0.151708	0.151748	0.279498	0.22727	0.299206		630	0.123222	0.126875	0.142766	0.13651	0.164811	0.240422		630	0.143002	0.148129	0.152449	0.201975	0.149614	0.167891		630	0.12739	0.149614	0.148389	0.163079	0.19415	0.313955		630	0.125196	0.119159	0.128393	0.117497	0.134263	0.156277
	631	0.130416	0.149526	0.149686	0.277469	0.22516	0.297285		631	0.121142	0.124817	0.140752	0.134326	0.162731	0.238666		631	0.140806	0.145876	0.150216	0.199598	0.147335	0.165398		631	0.12511	0.147335	0.146068	0.160846	0.191632	0.31142		631	0.123197	0.117142	0.126292	0.11549	0.132226	0.154361
	632	0.128343	0.147442	0.147666	0.275509	0.223145	0.295457		632	0.119088	0.122781	0.138795	0.132201	0.160664	0.236929		632	0.138605	0.143581	0.147967	0.197215	0.145079	0.163		632	0.122908	0.145079	0.143848	0.158646	0.189218	0.308998		632	0.12122	0.11514	0.124254	0.11355	0.130209	0.152463
	633	0.126387	0.145436	0.145694	0.273591	0.221205	0.293641		633	0.117105	0.120778	0.136857	0.130192	0.158595	0.235179		633	0.136339	0.141194	0.145721	0.194796	0.142816	0.160657		633	0.120885	0.142816	0.141682	0.156406	0.186909	0.306737		633	0.119339	0.113156	0.122282	0.111636	0.128221	0.150545
	634	0.124422	0.143393	0.143825	0.271748	0.219314	0.291817		634	0.115065	0.118767	0.134893	0.128077	0.156602	0.233426		634	0.134212	0.139035	0.143624	0.192482	0.14075	0.15837		634	0.118798	0.14075	0.139567	0.15424	0.184607	0.304456		634	0.117435	0.111159	0.120212	0.109628	0.126249	0.14867
	635	0.122531	0.141552	0.141994	0.269996	0.217317	0.290075		635	0.113122	0.116896	0.133013	0.126085	0.15468	0.231819		635	0.132175	0.1368	0.141427	0.190125	0.138646	0.156213		635	0.116755	0.138646	0.137618	0.152215	0.182406	0.302139		635	0.115588	0.109248	0.118296	0.107789	0.124328	0.146826
	636	0.120756	0.139709	0.140204	0.268276	0.215548	0.288348		636	0.111235	0.115047	0.13123	0.124208	0.152834	0.230338		636	0.130074	0.134639	0.139252	0.187758	0.136692	0.154012		636	0.114786	0.136692	0.135675	0.150182	0.180277	0.29988		636	0.113765	0.107422	0.116388	0.106002	0.122443	0.145079
	637	0.118986	0.13786	0.138456	0.266554	0.213834	0.286621		637	0.109378	0.113239	0.129481	0.122398	0.151048	0.228908		637	0.128012	0.132538	0.137185	0.185528	0.13479	0.15188		637	0.11292	0.13479	0.133735	0.148199	0.178158	0.297642		637	0.111961	0.105608	0.114499	0.104231	0.12058	0.143417
	638	0.11716	0.136052	0.136746	0.264816	0.212014	0.284919		638	0.107567	0.111506	0.127742	0.120621	0.149322	0.227476		638	0.126077	0.130473	0.135275	0.183512	0.132865	0.149889		638	0.111161	0.132865	0.131836	0.14632	0.176021	0.295425		638	0.110208	0.103775	0.112675	0.102485	0.11877	0.141812
	639	0.115455	0.134417	0.135058	0.263106	0.210225	0.283381		639	0.105947	0.109852	0.126176	0.118914	0.147743	0.226105		639	0.124212	0.12848	0.133478	0.181522	0.131057	0.147843		639	0.109452	0.131057	0.130063	0.144508	0.173976	0.293406		639	0.108653	0.102085	0.111016	0.100884	0.117193	0.140247
	640	0.113822	0.132751	0.133496	0.261693	0.208566	0.281847		640	0.104279	0.10826	0.124701	0.117318	0.14611	0.224747		640	0.12243	0.126676	0.13161	0.179533	0.129232	0.145994		640	0.10776	0.129232	0.128211	0.142667	0.171974	0.291199		640	0.107075	0.100449	0.109438	0.099314	0.115605	0.138771
	641	0.112108	0.131092	0.131884	0.260172	0.20692	0.280263		641	0.102676	0.10675	0.12321	0.115727	0.144508	0.223437		641	0.120749	0.124955	0.129827	0.177543	0.127452	0.144182		641	0.106113	0.127452	0.126418	0.140871	0.170041	0.289112		641	0.105468	0.098857	0.107878	0.097867	0.114053	0.137327
	642	0.110409	0.129462	0.1303	0.25858	0.20532	0.278779		642	0.101149	0.105284	0.121732	0.114177	0.142939	0.222132		642	0.119114	0.1232	0.128113	0.175561	0.125703	0.142303		642	0.1045	0.125703	0.124676	0.139108	0.168104	0.287031		642	0.103885	0.097338	0.106346	0.096458	0.112536	0.135904
	643	0.108797	0.127883	0.128792	0.25702	0.203779	0.277458		643	0.099671	0.10382	0.120281	0.112664	0.141372	0.22081		643	0.11746	0.121386	0.126409	0.173588	0.123951	0.140347		643	0.102887	0.123951	0.122971	0.137354	0.166137	0.284893		643	0.102359	0.095878	0.104853	0.09502	0.111046	0.134469
	644	0.107216	0.126399	0.127277	0.255613	0.202236	0.276109		644	0.098168	0.102323	0.118802	0.111055	0.139735	0.219522		644	0.115736	0.119686	0.124617	0.171615	0.122133	0.138506		644	0.101211	0.122133	0.121319	0.135574	0.164248	0.282895		644	0.100853	0.094369	0.103397	0.093596	0.109591	0.132924
	645	0.105494	0.124617	0.125679	0.254023	0.200642	0.274426		645	0.096639	0.100843	0.117338	0.10946	0.138152	0.218173		645	0.114162	0.118051	0.123037	0.169799	0.120405	0.136729		645	0.099568	0.120405	0.119506	0.133838	0.162321	0.280887		645	0.099497	0.09292	0.101906	0.092174	0.108094	0.131498
	646	0.103914	0.123072	0.124193	0.252489	0.199128	0.272996		646	0.095109	0.099322	0.115821	0.10781	0.136578	0.21683		646	0.112569	0.116402	0.121475	0.167983	0.118613	0.134941		646	0.097855	0.118613	0.117736	0.132024	0.160408	0.278879		646	0.098075	0.091476	0.100369	0.09068	0.106611	0.130051
	647	0.102394	0.121611	0.122771	0.251064	0.197713	0.271663		647	0.093578	0.09777	0.114277	0.106169	0.134993	0.215523		647	0.111043	0.114769	0.119892	0.166151	0.116793	0.13318		647	0.096183	0.116793	0.115943	0.130205	0.158536	0.276909		647	0.096616	0.089981	0.098838	0.089168	0.105095	0.128621
	648	0.100882	0.120128	0.121382	0.249726	0.196353	0.270317		648	0.092067	0.09625	0.112751	0.104593	0.133427	0.214286		648	0.109596	0.113166	0.118327	0.164332	0.115035	0.131481		648	0.094634	0.115035	0.114162	0.128455	0.156693	0.274971		648	0.095188	0.088461	0.097345	0.087708	0.103565	0.127244
	649	0.099417	0.118673	0.120041	0.248361	0.194928	0.268997		649	0.090639	0.094901	0.111313	0.103107	0.131985	0.213162		649	0.10809	0.111566	0.11693	0.162612	0.113493	0.129868		649	0.093233	0.113493	0.112624	0.126826	0.154817	0.272989		649	0.093879	0.087064	0.095888	0.086379	0.102146	0.125946
	650	0.097923	0.117269	0.118618	0.246992	0.193475	0.267697		650	0.08927	0.09355	0.10998	0.101685	0.130625	0.212013		650	0.106797	0.110113	0.115396	0.160797	0.111938	0.128275		650	0.09179	0.111938	0.111144	0.125356	0.153169	0.271108		650	0.092583	0.085742	0.094585	0.085047	0.100765	0.124622
	651	0.096553	0.115962	0.117391	0.245747	0.192224	0.26644		651	0.087955	0.092189	0.108665	0.100304	0.129259	0.210925		651	0.105429	0.108657	0.114025	0.159178	0.110399	0.126772		651	0.090349	0.110399	0.109702	0.123881	0.151422	0.269233		651	0.091257	0.084352	0.093281	0.083751	0.099411	0.123304
	652	0.095219	0.114696	0.11615	0.244481	0.190967	0.265173		652	0.086642	0.090872	0.107388	0.098919	0.127913	0.209885		652	0.103458	0.106559	0.112097	0.156944	0.108852	0.124825		652	0.088948	0.108852	0.108191	0.12235	0.149646	0.267364		652	0.089947	0.083018	0.091938	0.082484	0.098077	0.121987
	653	0.093897	0.113438	0.114872	0.24317	0.189652	0.263904		653	0.085331	0.089603	0.10613	0.097545	0.1266	0.208844		653	0.100908	0.103806	0.109553	0.154015	0.107318	0.122362		653	0.087577	0.107318	0.106638	0.120795	0.147909	0.265525		653	0.088661	0.081753	0.090564	0.08123	0.096773	0.120715
	654	0.092635	0.112179	0.113737	0.241922	0.188399	0.262702		654	0.084075	0.088327	0.104826	0.096253	0.125317	0.207727		654	0.098366	0.101041	0.107038	0.151086	0.105868	0.11981		654	0.086193	0.105868	0.105206	0.119323	0.146262	0.263754		654	0.087367	0.080443	0.089207	0.079967	0.095527	0.119584
	655	0.091362	0.110958	0.112553	0.240719	0.187282	0.261611		655	0.082855	0.087162	0.103662	0.095021	0.124108	0.206715		655	0.09574	0.098382	0.104463	0.148234	0.10444	0.117325		655	0.085157	0.10444	0.103785	0.117958	0.144592	0.262017		655	0.086207	0.079239	0.088057	0.078822	0.094288	0.118431
	656	0.090113	0.109743	0.111338	0.239462	0.186053	0.260479		656	0.081668	0.086047	0.102539	0.093781	0.122887	0.205866		656	0.093206	0.095616	0.101831	0.145311	0.103108	0.114767		656	0.083864	0.103108	0.102468	0.116649	0.14308	0.260355		656	0.085101	0.078035	0.08685	0.077741	0.093133	0.117359
	657	0.088842	0.108525	0.110178	0.23827	0.184849	0.259462		657	0.080501	0.084916	0.101397	0.092522	0.121616	0.205043		657	0.091761	0.094075	0.1003	0.143448	0.101658	0.113098		657	0.082493	0.101658	0.10115	0.115266	0.141561	0.25881		657	0.083988	0.076847	0.085681	0.076653	0.091996	0.116283
	658	0.087577	0.107287	0.109074	0.23715	0.18369	0.258486		658	0.079322	0.083748	0.100213	0.091251	0.120322	0.204167		658	0.091404	0.093789	0.099947	0.142712	0.100129	0.112397		658	0.081155	0.100129	0.099767	0.113829	0.14	0.257278		658	0.082863	0.075649	0.084564	0.07554	0.090861	0.11517
	659	0.086393	0.106015	0.107962	0.236019	0.182514	0.257321		659	0.078088	0.08256	0.099	0.089989	0.119083	0.203217		659	0.09139	0.093818	0.100034	0.142375	0.098732	0.112078		659	0.079903	0.098732	0.098288	0.112453	0.138463	0.255561		659	0.081757	0.074389	0.083456	0.074423	0.089751	0.11403
	660	0.085111	0.104825	0.106818	0.234728	0.181315	0.256165		660	0.076898	0.081435	0.097881	0.088838	0.117862	0.202345		660	0.091544	0.093933	0.09997	0.14212	0.097307	0.111823		660	0.07867	0.097307	0.096834	0.111055	0.136926	0.253967		660	0.080574	0.073268	0.082346	0.073332	0.088593	0.112941
	661	0.083936	0.103674	0.105778	0.233615	0.180195	0.255069		661	0.075763	0.080334	0.096805	0.087678	0.116705	0.201578		661	0.091622	0.093902	0.099943	0.141845	0.095956	0.111576		661	0.077515	0.095956	0.095545	0.109735	0.135491	0.252434		661	0.079534	0.072152	0.081251	0.072341	0.087504	0.111932
	662	0.082831	0.102566	0.104728	0.232496	0.179047	0.254009		662	0.074697	0.079286	0.095751	0.086551	0.115579	0.200842		662	0.091538	0.093757	0.099827	0.141454	0.094694	0.111171		662	0.076422	0.094694	0.094257	0.108453	0.134098	0.250975		662	0.078522	0.071052	0.080206	0.071411	0.086489	0.110968
	663	0.081762	0.101475	0.103676	0.23138	0.177902	0.252977		663	0.073698	0.078276	0.094712	0.085465	0.114492	0.200094		663	0.091258	0.093482	0.099523	0.140851	0.093501	0.110565		663	0.075358	0.093501	0.092957	0.107184	0.132697	0.249523		663	0.077535	0.069996	0.079189	0.070508	0.085509	0.110025
	664	0.080699	0.100373	0.102704	0.230387	0.176882	0.251973		664	0.072748	0.077263	0.093693	0.084401	0.113468	0.199316		664	0.090783	0.093018	0.098951	0.139947	0.092327	0.109797		664	0.074283	0.092327	0.091721	0.105913	0.13125	0.247966		664	0.076634	0.069019	0.07815	0.069597	0.084495	0.109087
	665	0.079706	0.099472	0.101747	0.229415	0.175995	0.251113		665	0.071802	0.076314	0.09277	0.083353	0.112422	0.198458		665	0.08992	0.091971	0.098037	0.138726	0.091086	0.108693		665	0.073303	0.091086	0.090541	0.104705	0.129961	0.246445		665	0.075733	0.068153	0.077236	0.06868	0.083515	0.10809
	666	0.078736	0.098503	0.10082	0.228468	0.175139	0.250232		666	0.070912	0.075433	0.091782	0.08235	0.111395	0.197524		666	0.089129	0.091082	0.097154	0.137519	0.089964	0.10764		666	0.072374	0.089964	0.089473	0.103567	0.128692	0.244925		666	0.074872	0.067287	0.076326	0.067819	0.082549	0.107116
	667	0.077756	0.097589	0.099952	0.227561	0.174306	0.249405		667	0.070011	0.074552	0.090785	0.081378	0.110406	0.196513		667	0.088342	0.090237	0.096304	0.136372	0.088876	0.106679		667	0.071431	0.088876	0.088394	0.102456	0.127419	0.243288		667	0.074007	0.066342	0.075389	0.066928	0.081588	0.10613
	668	0.076783	0.096734	0.099112	0.226691	0.173482	0.248595		668	0.069114	0.073673	0.089803	0.080434	0.109466	0.195476		668	0.087529	0.089372	0.095463	0.135233	0.087799	0.105773		668	0.070493	0.087799	0.087318	0.101385	0.126137	0.241563		668	0.073138	0.065398	0.074471	0.066009	0.080644	0.105149
	669	0.075856	0.095878	0.098238	0.225836	0.17265	0.247712		669	0.068276	0.072833	0.08884	0.079513	0.108576	0.194486		669	0.086687	0.088458	0.094595	0.13401	0.086741	0.104843		669	0.069614	0.086741	0.086312	0.100382	0.124845	0.239855		669	0.072283	0.064601	0.073644	0.065111	0.079735	0.10421
	670	0.074999	0.095035	0.097382	0.224896	0.171748	0.246877		670	0.067337	0.071951	0.087885	0.078594	0.107701	0.193474		670	0.085913	0.087627	0.09374	0.132913	0.085689	0.103932		670	0.068749	0.085689	0.085165	0.099275	0.123483	0.238164		670	0.071405	0.063684	0.072761	0.064219	0.078801	0.103287
	671	0.07411	0.094238	0.096586	0.224008	0.170963	0.246027		671	0.066468	0.071138	0.086973	0.077715	0.106836	0.192574		671	0.085032	0.086724	0.092793	0.131687	0.084699	0.102947		671	0.067929	0.084699	0.084024	0.098252	0.122253	0.236654		671	0.070545	0.062769	0.07188	0.063416	0.077945	0.102403
	672	0.073264	0.093462	0.095849	0.22316	0.170207	0.245253		672	0.06569	0.070359	0.086142	0.076908	0.106023	0.191751		672	0.084238	0.085922	0.091944	0.130531	0.083738	0.102018		672	0.067124	0.083738	0.082996	0.097301	0.121045	0.235237		672	0.06973	0.061959	0.071095	0.062669	0.077143	0.101587
	673	0.072439	0.092695	0.095119	0.222342	0.169472	0.244524		673	0.064982	0.069624	0.08538	0.076139	0.105241	0.190984		673	0.083541	0.085192	0.091224	0.129471	0.082784	0.10116		673	0.066344	0.082784	0.08206	0.09636	0.119861	0.233841		673	0.068958	0.061256	0.070367	0.061959	0.076377	0.100824
	674	0.071581	0.091932	0.094324	0.22155	0.168791	0.243759		674	0.064298	0.068953	0.084637	0.075346	0.104443	0.190252		674	0.082854	0.084414	0.090568	0.128437	0.081827	0.100316		674	0.065609	0.081827	0.081132	0.095349	0.118748	0.232411		674	0.068215	0.060606	0.069603	0.061272	0.075629	0.100077
	675	0.070839	0.091276	0.093518	0.220768	0.16816	0.243134		675	0.063583	0.068234	0.083812	0.074596	0.103616	0.189563		675	0.082112	0.083624	0.089733	0.127305	0.080917	0.099318		675	0.064785	0.080917	0.080136	0.09441	0.117594	0.231051		675	0.06751	0.059889	0.068931	0.060606	0.074896	0.099332
	676	0.070106	0.090556	0.092802	0.219995	0.167544	0.242528		676	0.062844	0.067528	0.083064	0.073819	0.102795	0.188892		676	0.08141	0.08287	0.089	0.126307	0.079903	0.098485		676	0.063966	0.079903	0.07905	0.093427	0.116389	0.229788		676	0.066787	0.059163	0.068229	0.059925	0.074183	0.098565
	677	0.069283	0.089762	0.091995	0.219178	0.166862	0.241819		677	0.062155	0.066794	0.082272	0.073034	0.101994	0.188215		677	0.080706	0.082076	0.088251	0.125217	0.078966	0.09763		677	0.063228	0.078966	0.078044	0.092414	0.11528	0.228529		677	0.066072	0.058473	0.067542	0.059267	0.073459	0.097807
	678	0.068421	0.08895	0.091179	0.218391	0.166148	0.241042		678	0.061463	0.066004	0.081419	0.07222	0.101154	0.187519		678	0.079971	0.081242	0.087459	0.124056	0.078073	0.096744		678	0.06251	0.078073	0.077106	0.091445	0.114209	0.227284		678	0.065374	0.057773	0.066827	0.058596	0.072697	0.097046
	679	0.067633	0.088204	0.090523	0.217735	0.165474	0.240289		679	0.060678	0.065146	0.080532	0.071349	0.100212	0.186806		679	0.079189	0.080396	0.086643	0.122936	0.077108	0.095889		679	0.061697	0.077108	0.076145	0.090587	0.113043	0.226095		679	0.064686	0.056991	0.066018	0.057852	0.071883	0.096257
	680	0.066919	0.087563	0.089823	0.216951	0.164737	0.239419		680	0.059911	0.064316	0.079626	0.070548	0.09939	0.186162		680	0.078408	0.079481	0.085845	0.121763	0.076146	0.095066		680	0.060884	0.076146	0.075147	0.089614	0.111866	0.224817		680	0.063877	0.056218	0.065236	0.057095	0.071097	0.095474
	681	0.066123	0.08678	0.08911	0.216051	0.163988	0.238452		681	0.059224	0.06356	0.078833	0.069767	0.098632	0.185587		681	0.077631	0.078723	0.085106	0.120744	0.07536	0.094299		681	0.060149	0.07536	0.074254	0.088799	0.110822	0.223532		681	0.063175	0.055567	0.064501	0.056375	0.070421	0.094718
	682	0.065453	0.08611	0.088426	0.215301	0.16335	0.237848		682	0.058571	0.062874	0.078122	0.069049	0.097922	0.185029		682	0.076938	0.078021	0.084398	0.119737	0.074541	0.093548		682	0.059458	0.074541	0.073436	0.088038	0.10979	0.222346		682	0.062525	0.054924	0.063817	0.055706	0.069742	0.094027
	683	0.064838	0.085509	0.087783	0.214641	0.162752	0.237368		683	0.057895	0.062196	0.077438	0.068352	0.097179	0.18446		683	0.076303	0.077292	0.083703	0.118715	0.073666	0.092788		683	0.058763	0.073666	0.072614	0.087275	0.108743	0.221252		683	0.061861	0.054247	0.06316	0.055051	0.06901	0.093374
	684	0.064115	0.084832	0.087165	0.213892	0.162072	0.236572		684	0.057154	0.061457	0.076725	0.067612	0.09633	0.183864		684	0.075661	0.076497	0.083017	0.117697	0.072796	0.092013		684	0.058035	0.072796	0.071717	0.086471	0.107699	0.220184		684	0.061137	0.053534	0.062493	0.054368	0.068223	0.092715
	685	0.063366	0.084168	0.086447	0.213013	0.161422	0.235835		685	0.056504	0.060774	0.076018	0.066874	0.095624	0.183268		685	0.075044	0.075911	0.082429	0.116725	0.072077	0.091282		685	0.057426	0.072077	0.070971	0.085543	0.106787	0.21906		685	0.060516	0.052873	0.061849	0.053817	0.067564	0.092105
	686	0.062748	0.083491	0.085869	0.212294	0.160805	0.235089		686	0.055883	0.060146	0.075332	0.066235	0.094987	0.18274		686	0.074459	0.075286	0.081755	0.115749	0.07133	0.090577		686	0.056837	0.07133	0.0702	0.084734	0.105818	0.21793		686	0.059853	0.052269	0.061288	0.053256	0.067051	0.091497
	687	0.062176	0.082897	0.08533	0.211671	0.160209	0.234447		687	0.055298	0.05953	0.074709	0.065605	0.094308	0.182212		687	0.073844	0.074635	0.081161	0.114819	0.070572	0.08988		687	0.056236	0.070572	0.069464	0.083979	0.104873	0.216792		687	0.05921	0.051644	0.060711	0.052716	0.06648	0.090895
	688	0.061586	0.082329	0.084751	0.211015	0.15957	0.233787		688	0.054761	0.058933	0.074133	0.064985	0.09363	0.181675		688	0.073235	0.07398	0.080606	0.113916	0.069832	0.089173		688	0.055669	0.069832	0.068749	0.083263	0.103966	0.215686		688	0.058623	0.051058	0.060139	0.052185	0.065868	0.090318
	689	0.060937	0.081694	0.084078	0.210218	0.158843	0.232959		689	0.054263	0.058371	0.073554	0.064393	0.093022	0.181142		689	0.072677	0.073337	0.079995	0.112999	0.069125	0.088451		689	0.055168	0.069125	0.068003	0.082563	0.103076	0.214637		689	0.05809	0.050584	0.059613	0.05164	0.065295	0.089775
	690	0.060352	0.081069	0.083474	0.209564	0.158303	0.232352		690	0.053662	0.057748	0.072793	0.063676	0.092324	0.18063		690	0.071991	0.072646	0.07936	0.112099	0.068304	0.087801		690	0.054436	0.068304	0.067086	0.081679	0.102066	0.21339		690	0.057368	0.04997	0.058973	0.051101	0.064649	0.089147
	691	0.059859	0.08059	0.082959	0.20897	0.157833	0.231775		691	0.053084	0.057101	0.072174	0.063049	0.0917	0.180099		691	0.07139	0.072101	0.07874	0.111214	0.067541	0.087182		691	0.053864	0.067541	0.066361	0.080884	0.101086	0.212332		691	0.05678	0.049373	0.058346	0.050568	0.064105	0.088585
	692	0.059325	0.080109	0.08239	0.208364	0.157339	0.231221		692	0.052507	0.056476	0.071564	0.062421	0.091056	0.179544		692	0.070742	0.071448	0.078114	0.110361	0.066762	0.086507		692	0.053258	0.066762	0.065659	0.080075	0.100175	0.211305		692	0.056238	0.048783	0.057781	0.050035	0.063553	0.088017
	693	0.058747	0.079555	0.081807	0.207746	0.156796	0.230651		693	0.051957	0.055864	0.070938	0.061788	0.090379	0.178977		693	0.070106	0.070761	0.077526	0.109489	0.065976	0.08585		693	0.05263	0.065976	0.064935	0.079263	0.099287	0.210298		693	0.055684	0.048191	0.057244	0.04948	0.062986	0.08744
	694	0.058175	0.07892	0.081295	0.207138	0.156212	0.230039		694	0.051471	0.055249	0.070316	0.061174	0.08969	0.178422		694	0.069583	0.070198	0.077019	0.108549	0.065231	0.085306		694	0.052052	0.065231	0.064196	0.078505	0.098362	0.209342		694	0.055083	0.047605	0.056681	0.048892	0.062442	0.086887
	695	0.05767	0.078415	0.080765	0.20655	0.155676	0.229553		695	0.050989	0.054726	0.06979	0.060611	0.089069	0.177937		695	0.069087	0.069619	0.076451	0.10771	0.064649	0.08466		695	0.051517	0.064649	0.063592	0.077869	0.097497	0.208445		695	0.054547	0.047171	0.056182	0.048393	0.062033	0.08647
	696	0.057221	0.077937	0.080332	0.205962	0.155219	0.229066		696	0.050399	0.054183	0.069228	0.060016	0.088455	0.177461		696	0.068469	0.069028	0.075841	0.106834	0.063966	0.084098		696	0.050921	0.063966	0.062923	0.077136	0.096591	0.20747		696	0.053969	0.046644	0.05565	0.047854	0.061477	0.08594
	697	0.056686	0.077406	0.079851	0.205373	0.15465	0.22858		697	0.049891	0.053618	0.068701	0.059446	0.087883	0.177007		697	0.067861	0.06843	0.07525	0.105951	0.063269	0.08356		697	0.050352	0.063269	0.062242	0.076487	0.095787	0.206517		697	0.053424	0.046085	0.055109	0.047347	0.060909	0.0854
	698	0.05613	0.076858	0.079342	0.204784	0.154023	0.228069		698	0.049444	0.053049	0.068203	0.058895	0.087338	0.176583		698	0.06728	0.067843	0.074691	0.105076	0.062613	0.083001		698	0.049819	0.062613	0.061607	0.07593	0.095086	0.205574		698	0.052928	0.045561	0.054612	0.04688	0.060381	0.084909
	699	0.055656	0.076351	0.078862	0.204189	0.153451	0.227503		699	0.048982	0.052499	0.067708	0.05834	0.086785	0.176185		699	0.06672	0.067291	0.074152	0.104234	0.062027	0.0824		699	0.049312	0.062027	0.061057	0.075402	0.094422	0.204608		699	0.05247	0.045119	0.054192	0.046434	0.059908	0.084489
	700	0.055063	0.075796	0.078289	0.203568	0.152826	0.226886		700	0.048579	0.051977	0.067247	0.057825	0.0862	0.175712		700	0.066291	0.066825	0.073568	0.103581	0.061419	0.081935		700	0.048858	0.061419	0.060475	0.074744	0.093596	0.203772		700	0.05199	0.044632	0.053665	0.046017	0.059436	0.084011
	701	0.054632	0.075332	0.077874	0.203159	0.152356	0.226519			0.031375	0.0353	0.0488	0.0417	0.0624	0.138076		701	0.065794	0.066309	0.073092	0.102843	0.060858	0.081417		701	0.048477	0.060858	0.059916	0.074082	0.092834	0.202902		701	0.051574	0.044202	0.0532	0.045547	0.05895	0.083566
	702	0.05418	0.074939	0.077478	0.202653	0.151952	0.22614			0.0311	0.035	0.0484	0.041286	0.062	0.137763		702	0.065199	0.065692	0.072476	0.101987	0.060347	0.080799		702	0.048074	0.060347	0.059415	0.073464	0.092126	0.202173		702	0.051156	0.043769	0.052745	0.045131	0.058514	0.083127
	703	0.053716	0.074537	0.077067	0.202101	0.151522	0.225665			0.0308	0.0347	0.048	0.0409	0.0617	0.13747		703	0.064533	0.065011	0.071791	0.101055	0.059804	0.080134		703	0.047597	0.059804	0.058877	0.072851	0.091418	0.201404		703	0.050685	0.043298	0.052281	0.044731	0.058078	0.08269
	704	0.0533	0.07405	0.076637	0.201641	0.150997	0.225103			0.0305	0.0343	0.0476	0.0405	0.0613	0.137121		704	0.063857	0.06433	0.071194	0.100123	0.059152	0.079502		704	0.04704	0.059152	0.058209	0.072191	0.090657	0.200371		704	0.050139	0.042781	0.051801	0.044285	0.057572	0.082266
	705	0.05289	0.073618	0.076208	0.201124	0.150512	0.224732			0.0302	0.034	0.0473	0.0402	0.0609	0.136802		705	0.063255	0.063649	0.070593	0.099266	0.058618	0.078885		705	0.04661	0.058618	0.057705	0.071568	0.089896	0.19951		705	0.04971	0.042348	0.05134	0.043892	0.057115	0.081906
	706	0.052435	0.073154	0.075778	0.200538	0.149988	0.22423			0.0299	0.0337	0.047	0.0398	0.0606	0.136518		706	0.062658	0.063122	0.070032	0.098436	0.058043	0.0783		706	0.046122	0.058043	0.057219	0.070942	0.089217	0.198689		706	0.049234	0.04193	0.050928	0.043491	0.056671	0.081492
	707	0.051994	0.072721	0.075366	0.199979	0.149476	0.223753			0.0296	0.0333	0.046635	0.0395	0.060195	0.136229		707	0.062056	0.062603	0.069497	0.097683	0.057481	0.077772		707	0.045652	0.057481	0.056716	0.070361	0.088564	0.197906		707	0.048746	0.041517	0.050511	0.043108	0.05628	0.081092
	708	0.051568	0.072322	0.074959	0.199469	0.148991	0.223328			0.0294	0.033	0.0463	0.0391	0.0599	0.135932		708	0.061507	0.06209	0.068972	0.096995	0.056965	0.077268		708	0.04521	0.056965	0.056211	0.069817	0.087917	0.197162		708	0.048276	0.041145	0.050094	0.04273	0.055916	0.080716
	709	0.05114	0.071942	0.074544	0.199007	0.148539	0.222942			0.0292	0.0327	0.046	0.0388	0.0596	0.13563		709	0.061062	0.061617	0.068457	0.096343	0.056502	0.07676		709	0.044791	0.056502	0.05573	0.069281	0.087261	0.196466		709	0.047851	0.040837	0.049699	0.042336	0.055544	0.08036
	710	0.050761	0.071622	0.074178	0.198623	0.148136	0.222563			0.0289	0.0324	0.0457	0.038506	0.0592	0.135328		710	0.060547	0.061136	0.068106	0.095709	0.055999	0.076417		710	0.044451	0.055999	0.055265	0.068759	0.086533	0.195849		710	0.047478	0.040422	0.04936	0.041933	0.055211	0.080054
	711	0.050318	0.07112	0.073721	0.198097	0.147661	0.222119			0.0286	0.0321	0.0455	0.0382	0.0588	0.135037		711	0.060117	0.06077	0.067644	0.095127	0.055463	0.076083		711	0.044041	0.055463	0.054816	0.068214	0.085855	0.195166		711	0.047087	0.040009	0.048962	0.041566	0.054836	0.079733
	712	0.049912	0.070722	0.073326	0.197574	0.147173	0.221771			0.0284	0.0318	0.0452	0.0379	0.058467	0.134742		712	0.059747	0.060425	0.067308	0.094571	0.054927	0.075743		712	0.043673	0.054927	0.054342	0.067644	0.08522	0.194408		712	0.046668	0.039558	0.048567	0.041171	0.054414	0.079369
	713	0.049537	0.070386	0.07298	0.197093	0.146716	0.221485			0.0281	0.0315	0.0448	0.0375	0.0581	0.134435		713	0.059426	0.060117	0.067092	0.094059	0.054394	0.075447		713	0.043262	0.054394	0.053859	0.067035	0.084635	0.193628		713	0.046233	0.039092	0.048154	0.040764	0.053979	0.078983
	714	0.049163	0.06999	0.072625	0.196665	0.146316	0.221175			0.0278	0.0312	0.0445	0.0372	0.0578	0.134122		714	0.059143	0.059882	0.066911	0.093612	0.053871	0.075247		714	0.042719	0.053871	0.053396	0.0664	0.084095	0.192882		714	0.045797	0.038661	0.0477	0.040383	0.053575	0.078607
	715	0.048845	0.069629	0.072292	0.196342	0.145924	0.22086			0.0276	0.0309	0.0442	0.0369	0.0574	0.133887		715	0.058905	0.059646	0.066757	0.093186	0.053429	0.075081		715	0.042363	0.053429	0.052966	0.065953	0.083456	0.192089		715	0.045367	0.038351	0.047352	0.040059	0.053267	0.078205
	716	0.048386	0.069169	0.071813	0.195811	0.145324	0.220395			0.0274	0.0306	0.0439	0.0366	0.0571	0.1336		716	0.058446	0.059201	0.066271	0.0925	0.052969	0.074642		716	0.041955	0.052969	0.052544	0.065471	0.08284	0.191424		716	0.045046	0.038022	0.046979	0.039707	0.052926	0.077885
	717	0.04799	0.068819	0.071429	0.195312	0.144846	0.22			0.0271	0.0303	0.0436	0.0363	0.0568	0.133299		717	0.057998	0.05873	0.065793	0.091829	0.052494	0.074162		717	0.041502	0.052494	0.052048	0.064955	0.082265	0.190691		717	0.044712	0.037709	0.046537	0.039342	0.05254	0.077593
	718	0.04766	0.068513	0.071132	0.194882	0.144489	0.219694			0.0269	0.03	0.0433	0.0359	0.0565	0.133014		718	0.057557	0.058269	0.065386	0.091226	0.052037	0.073728		718	0.04109	0.052037	0.051544	0.064426	0.08168	0.189955		718	0.044351	0.037404	0.046115	0.039017	0.052165	0.077288
	719	0.047349	0.068137	0.070829	0.194501	0.144144	0.219414			0.0267	0.0298	0.0431	0.0357	0.056136	0.13277		719	0.057065	0.057819	0.065018	0.090674	0.051623	0.073372		719	0.040797	0.051623	0.051131	0.063909	0.081046	0.189327		719	0.04398	0.037076	0.045811	0.038767	0.051858	0.076947
	720	0.047119	0.067834	0.070408	0.194215	0.143759	0.218993			0.0264	0.0295	0.0428	0.0354	0.0558	0.13256		720	0.056582	0.057428	0.064554	0.090092	0.051172	0.073016		720	0.040436	0.051172	0.050752	0.063409	0.080551	0.188683		720	0.043586	0.036639	0.045456	0.038389	0.051541	0.076612
	721	0.046793	0.067546	0.070101	0.19386	0.143373	0.218784			0.0262	0.0292	0.0425	0.0351	0.0556	0.132319		721	0.056146	0.057004	0.064117	0.089505	0.050707	0.07266		721	0.040075	0.050707	0.050368	0.06293	0.079962	0.188045		721	0.043281	0.036298	0.045072	0.038001	0.051238	0.076282
	722	0.04647	0.067237	0.069816	0.193492	0.142988	0.218513			0.026	0.0289	0.0422	0.034803	0.0553	0.132054		722	0.055755	0.056613	0.063744	0.088907	0.050292	0.072289		722	0.039704	0.050292	0.050005	0.062405	0.079451	0.18737		722	0.042951	0.035911	0.04473	0.03763	0.050896	0.07596
	723	0.046159	0.066936	0.069514	0.193159	0.142635	0.218215			0.0257	0.0287	0.042	0.0345	0.0549	0.131791		723	0.055383	0.056263	0.063417	0.088363	0.0499	0.071961		723	0.039321	0.0499	0.049592	0.061875	0.078954	0.186707		723	0.042592	0.035518	0.044388	0.037295	0.050566	0.075654
	724	0.045851	0.066675	0.069189	0.192874	0.142328	0.217984			0.0255	0.0284	0.0417	0.0342	0.0546	0.13155		724	0.054987	0.055929	0.063098	0.087921	0.049467	0.071722		724	0.038926	0.049467	0.049071	0.061393	0.078364	0.186113		724	0.042223	0.035191	0.043989	0.037	0.050301	0.075367
	725	0.045604	0.066379	0.068939	0.192442	0.141866	0.217629			0.0252	0.0281	0.0415	0.0339	0.0543	0.131237		725	0.054488	0.055459	0.062781	0.087329	0.048927	0.071377		725	0.038531	0.048927	0.048682	0.060857	0.077798	0.185496		725	0.041782	0.034857	0.043606	0.036677	0.049943	0.075067
	726	0.045252	0.066065	0.068611	0.192012	0.141412	0.217206			0.0251	0.0279	0.0412	0.0336	0.0541	0.131082		726	0.054026	0.055086	0.062324	0.086746	0.048606	0.071035		726	0.038259	0.048606	0.048415	0.060487	0.077344	0.185015		726	0.041526	0.034557	0.043285	0.036419	0.049681	0.07483
	727	0.044922	0.0658	0.068356	0.191644	0.141001	0.21683			0.0248	0.0277	0.041	0.0334	0.0538	0.130886		727	0.053604	0.054674	0.06187	0.086199	0.048205	0.070659		727	0.037944	0.048205	0.048067	0.06	0.076791	0.184388		727	0.041229	0.034214	0.042942	0.036145	0.049391	0.074563
	728	0.044611	0.065538	0.068138	0.191312	0.140629	0.216532			0.0246	0.0275	0.0407	0.0331	0.0536	0.130642		728	0.053186	0.054274	0.061492	0.085676	0.047763	0.070315		728	0.037542	0.047763	0.047651	0.05944	0.076264	0.183698		728	0.040899	0.033879	0.042591	0.035843	0.04908	0.074245
	729	0.044292	0.065214	0.067873	0.190977	0.140276	0.216305			0.0244	0.0272	0.0404	0.0328	0.0533	0.13041		729	0.052746	0.053954	0.061213	0.085162	0.0474	0.070068		729	0.037082	0.0474	0.047251	0.058944	0.075921	0.183112		729	0.040605	0.033616	0.042271	0.035535	0.048795	0.073898
	730	0.044056	0.064877	0.067551	0.190714	0.139914	0.216074			0.0242	0.0271	0.0403	0.0326	0.0531	0.130262		730	0.052396	0.053495	0.060852	0.0847	0.047042	0.069774		730	0.03682	0.047042	0.046968	0.058641	0.075484	0.182589		730	0.04039	0.033352	0.042013	0.03536	0.048554	0.073678
	731	0.043815	0.064575	0.067338	0.190409	0.139568	0.215935			0.024	0.026832	0.0401	0.032318	0.0528	0.130043		731	0.052025	0.053157	0.060471	0.084239	0.046609	0.069451		731	0.036483	0.046609	0.046542	0.058144	0.074983	0.182063		731	0.040111	0.033034	0.041716	0.035082	0.04829	0.073392
	732	0.043521	0.064288	0.067004	0.19006	0.139159	0.215688			0.0238	0.0266	0.0399	0.0321	0.0525	0.129838		732	0.051737	0.05294	0.060249	0.083778	0.04624	0.069217		732	0.036147	0.04624	0.046211	0.057767	0.074512	0.181551		732	0.039841	0.032754	0.041439	0.034821	0.048045	0.073108
	733	0.04322	0.064027	0.066643	0.18973	0.138748	0.215403			0.0236	0.0264	0.0397	0.0319	0.0523	0.129635		733	0.051437	0.05265	0.060035	0.083273	0.045911	0.068947		733	0.035815	0.045911	0.045913	0.057434	0.07407	0.181032		733	0.039593	0.032486	0.041163	0.034574	0.047795	0.072851
	734	0.042973	0.063799	0.066408	0.189474	0.138413	0.215194			0.0234	0.0262	0.0394	0.031622	0.052	0.129404		734	0.051013	0.052124	0.059645	0.082708	0.045561	0.068522		734	0.035477	0.045561	0.045529	0.057003	0.073648	0.180487		734	0.039356	0.032189	0.040855	0.034313	0.047509	0.072615
	735	0.042731	0.0635	0.066168	0.189144	0.138013	0.214943			0.0232	0.026	0.0392	0.0314	0.0518	0.129188		735	0.050648	0.051806	0.059344	0.082319	0.045197	0.068313		735	0.035141	0.045197	0.045173	0.056671	0.073342	0.18001		735	0.039103	0.03196	0.040563	0.034079	0.047245	0.072318
	736	0.042607	0.063343	0.066105	0.18898	0.137791	0.214833			0.023	0.0258	0.039	0.031094	0.0516	0.12899		736	0.050234	0.051447	0.059012	0.08187	0.04484	0.068053		736	0.034835	0.04484	0.044876	0.056193	0.072916	0.179547		736	0.038826	0.031671	0.040234	0.033818	0.046986	0.072063
	737	0.042411	0.063141	0.065894	0.18875	0.137518	0.214652			0.0228	0.0256	0.0387	0.0308	0.0513	0.128797		737	0.04984	0.05105	0.058675	0.08143	0.044506	0.067822		737	0.034486	0.044506	0.04453	0.055755	0.072511	0.179089		737	0.038567	0.031379	0.039917	0.033589	0.046707	0.071822
	738	0.042116	0.062829	0.065526	0.188436	0.137131	0.214374			0.0226	0.0254	0.0385	0.0306	0.0511	0.128617		738	0.049461	0.050655	0.058329	0.080978	0.044145	0.0676		738	0.034137	0.044145	0.044142	0.055353	0.072086	0.178582		738	0.038312	0.031097	0.039599	0.033364	0.046439	0.071581
	739	0.041765	0.062423	0.065114	0.188092	0.136648	0.214042			0.0224	0.0251	0.0383	0.0304	0.05087	0.128453		739	0.04907	0.050285	0.057974	0.080464	0.043714	0.067339		739	0.033839	0.043714	0.043758	0.054926	0.071583	0.177998		739	0.038039	0.03082	0.039264	0.033105	0.046211	0.071326
	740	0.041493	0.062191	0.064933	0.187846	0.136273	0.213803			0.0223	0.024907	0.0381	0.0301	0.0506	0.12826		740	0.048633	0.049781	0.057639	0.079858	0.043324	0.067001		740	0.033513	0.043324	0.043458	0.054406	0.071151	0.177547		740	0.037762	0.030534	0.038969	0.032846	0.045955	0.071
	741	0.041162	0.061906	0.06462	0.187446	0.135787	0.213471			0.022	0.0247	0.0379	0.029868	0.0503	0.128085		741	0.048279	0.049504	0.057304	0.079409	0.043016	0.06686		741	0.033117	0.043016	0.043058	0.053956	0.070769	0.177123		741	0.037478	0.030173	0.038714	0.032557	0.045711	0.070821
	742	0.040927	0.061668	0.064353	0.187139	0.135434	0.213194			0.0218	0.0245	0.037656	0.0297	0.05	0.127907		742	0.047941	0.049119	0.05697	0.078947	0.042736	0.0666		742	0.032788	0.042736	0.042764	0.053587	0.070384	0.176603		742	0.03722	0.029918	0.038405	0.03233	0.045451	0.070583
	743	0.040744	0.061438	0.06412	0.1869	0.135128	0.213025			0.0216	0.0243	0.0375	0.0294	0.0498	0.127718		743	0.047548	0.048641	0.056572	0.078436	0.042451	0.066231		743	0.0325	0.042451	0.042501	0.053232	0.069997	0.176096		743	0.036991	0.029683	0.03809	0.032092	0.045168	0.070297
	744	0.040524	0.061169	0.063865	0.186636	0.134724	0.212948			0.0214	0.0241	0.0372	0.02919	0.049625	0.127513		744	0.047063	0.048175	0.056074	0.077886	0.042125	0.065858		744	0.032177	0.042125	0.042138	0.052812	0.069611	0.175716		744	0.03677	0.029344	0.03783	0.031757	0.044871	0.070021
	745	0.040244	0.06103	0.06359	0.186317	0.134266	0.212659			0.0212	0.0238	0.037	0.0289	0.049324	0.127304		745	0.046661	0.047794	0.055701	0.077352	0.041659	0.065594		745	0.031712	0.041659	0.041696	0.052332	0.069144	0.175177		745	0.036436	0.029032	0.037473	0.03146	0.044633	0.0697
	746	0.040006	0.060721	0.063326	0.185978	0.133963	0.212405			0.021	0.0237	0.0367	0.0286	0.049084	0.127053		746	0.046335	0.047449	0.055407	0.077015	0.041235	0.065399		746	0.031318	0.041235	0.041266	0.051861	0.06866	0.174582		746	0.03612	0.028736	0.037135	0.031214	0.044361	0.069408
	747	0.039761	0.060408	0.063073	0.185685	0.133576	0.212126			0.0208	0.0235	0.0364	0.0284	0.0488	0.126835		747	0.04602	0.047167	0.055129	0.076654	0.040821	0.065216		747	0.030923	0.040821	0.040902	0.051377	0.068169	0.173969		747	0.035807	0.028369	0.036763	0.030937	0.044072	0.069095
	748	0.039539	0.060156	0.06286	0.185461	0.133189	0.211897			0.0206	0.0232	0.0362	0.0282	0.0486	0.12665		748	0.045702	0.046902	0.054867	0.076265	0.040444	0.065032		748	0.030537	0.040444	0.040579	0.050972	0.067721	0.173403		748	0.035527	0.028035	0.036425	0.030666	0.043786	0.068801
	749	0.039378	0.059975	0.062681	0.185283	0.13293	0.211782			0.0203	0.023	0.036017	0.0279	0.0483	0.126458		749	0.045362	0.046571	0.054598	0.075885	0.0401	0.064846		749	0.030187	0.0401	0.040251	0.050699	0.067333	0.17289		749	0.035309	0.027834	0.036187	0.030448	0.043517	0.06856
	750	0.039196	0.059714	0.062294	0.184923	0.132619	0.211556			0.0201	0.0228	0.0358	0.0276	0.048	0.126094		750	0.044844	0.045984	0.054034	0.075451	0.0395	0.064634		750	0.029835	0.0395	0.039841	0.050182	0.06678	0.172036		750	0.035077	0.027501	0.035869	0.030159	0.043258	0.068217
	751	0.038904	0.059406	0.061993	0.184661	0.132137	0.21133			0.0198	0.0225	0.0355	0.0274	0.0477	0.125852		751	0.044414	0.045595	0.053597	0.075032	0.039074	0.064361		751	0.029466	0.039074	0.039416	0.049697	0.066381	0.171477		751	0.034746	0.027173	0.035519	0.029877	0.042958	0.067897
	752	0.038692	0.059209	0.061787	0.184466	0.131774	0.211104			0.0196	0.0223	0.0353	0.0271	0.0475	0.125661		752	0.044081	0.04522	0.053194	0.074582	0.038724	0.064103		752	0.029073	0.038724	0.039029	0.049288	0.065924	0.170993		752	0.034452	0.026861	0.035211	0.029609	0.042691	0.067599
	753	0.03847	0.05899	0.061562	0.184237	0.131442	0.210853			0.0194	0.0221	0.0351	0.0269	0.0472	0.125488		753	0.043723	0.0448	0.052812	0.074081	0.038386	0.063842		753	0.028691	0.038386	0.038697	0.048895	0.065464	0.170525		753	0.034205	0.026586	0.034942	0.029351	0.042429	0.067335
	754	0.038145	0.058619	0.061229	0.183909	0.131002	0.210581			0.0192	0.0219	0.0348	0.0267	0.047	0.125313		754	0.043231	0.04433	0.052451	0.073547	0.03803	0.063554		754	0.028359	0.03803	0.038401	0.048452	0.065091	0.170062		754	0.033977	0.026351	0.034682	0.029095	0.042138	0.067107
	755	0.038057	0.058478	0.061052	0.183749	0.130643	0.210512			0.019	0.021652	0.0346	0.0265	0.0468	0.125167		755	0.042816	0.043918	0.052091	0.073183	0.037789	0.063303		755	0.028041	0.037789	0.03797	0.048007	0.064707	0.169629		755	0.033735	0.026035	0.034375	0.028844	0.041936	0.06686
	756	0.037831	0.058241	0.0608	0.183511	0.130262	0.210318			0.0188	0.0215	0.034422	0.0262	0.0465	0.124987		756	0.042469	0.043665	0.051857	0.072804	0.03737	0.063127		756	0.02766	0.03737	0.037634	0.047525	0.064264	0.169209		756	0.033497	0.025739	0.034034	0.028617	0.04172	0.066555
	757	0.037558	0.057995	0.06054	0.183279	0.129977	0.210127			0.0186	0.0212	0.0342	0.0259	0.046271	0.124794		757	0.042041	0.043343	0.051526	0.072385	0.037008	0.062937		757	0.02727	0.037008	0.037281	0.047133	0.063843	0.168759		757	0.033247	0.025518	0.033706	0.028373	0.0415	0.066267
	758	0.037307	0.057753	0.060306	0.183069	0.129701	0.210054			0.018338	0.021	0.034	0.0257	0.046	0.124613		758	0.041625	0.042942	0.051143	0.071951	0.036686	0.062693		758	0.026929	0.036686	0.036944	0.046804	0.063473	0.168287		758	0.032981	0.025295	0.033408	0.028116	0.041272	0.065995
	759	0.03712	0.05751	0.060117	0.182849	0.129323	0.2101			0.0182	0.0208	0.0338	0.0255	0.0458	0.124457		759	0.04132	0.042516	0.050798	0.071532	0.036332	0.062398		759	0.026666	0.036332	0.036663	0.046456	0.063139	0.167798		759	0.032699	0.024983	0.033133	0.027862	0.041028	0.06573
	760	0.03688	0.057268	0.059927	0.182421	0.12891	0.209673			0.018	0.0206	0.0336	0.0252	0.0455	0.124238		760	0.040927	0.042145	0.050417	0.07114	0.03595	0.062213		760	0.026301	0.03595	0.036285	0.045923	0.062674	0.167222		760	0.032375	0.024618	0.032781	0.027645	0.040759	0.065512
	761	0.036634	0.057029	0.059738	0.182228	0.128579	0.209369			0.01776	0.0204	0.033371	0.025	0.0453	0.124091		761	0.040533	0.041794	0.050013	0.070683	0.035701	0.06203		761	0.026066	0.035701	0.036016	0.045601	0.062277	0.166898		761	0.032154	0.024395	0.032557	0.027446	0.040546	0.065317
	762	0.036403	0.056813	0.059522	0.182009	0.128232	0.20922			0.0176	0.0202	0.0331	0.0247	0.045	0.123907		762	0.040193	0.041454	0.049702	0.070326	0.03536	0.061794		762	0.025737	0.03536	0.035698	0.04523	0.061873	0.166473		762	0.031899	0.024176	0.032333	0.027188	0.040302	0.065074
	763	0.036217	0.056646	0.059312	0.181778	0.127907	0.209085			0.017352	0.02	0.0329	0.0245	0.044835	0.123713		763	0.039893	0.041133	0.049424	0.069989	0.034942	0.061582		763	0.025382	0.034942	0.035338	0.044848	0.06151	0.165998		763	0.031631	0.023952	0.032068	0.026902	0.040049	0.064805
	764	0.036075	0.056534	0.059145	0.1816	0.127648	0.208828			0.0172	0.019771	0.0328	0.0243	0.0447	0.123559		764	0.03958	0.040822	0.049089	0.069578	0.034536	0.061448		764	0.02511	0.034536	0.034987	0.044535	0.06123	0.165591		764	0.031397	0.023738	0.031758	0.026642	0.039826	0.064557
	765	0.035812	0.056386	0.058994	0.181478	0.127351	0.208593			0.017	0.0196	0.0326	0.0241	0.0444	0.123457		765	0.039113	0.040402	0.048714	0.069224	0.034267	0.06115		765	0.024848	0.034267	0.034686	0.044211	0.060905	0.165195		765	0.031183	0.023504	0.031493	0.026444	0.039615	0.064365
	766	0.035655	0.05625	0.05879	0.181285	0.127046	0.208417			0.0168	0.019374	0.0324	0.0239	0.0442	0.123335		766	0.038706	0.039961	0.048253	0.06876	0.033913	0.060902		766	0.024432	0.033913	0.034374	0.043839	0.060491	0.164697		766	0.030895	0.023158	0.031214	0.026159	0.039398	0.064131
	767	0.035493	0.056095	0.05857	0.181135	0.126752	0.208262			0.0166	0.0192	0.032174	0.0237	0.043967	0.123191		767	0.038359	0.039571	0.047882	0.068329	0.033577	0.060674		767	0.024087	0.033577	0.034019	0.043434	0.060117	0.164304		767	0.030635	0.022881	0.03093	0.025926	0.039175	0.063879
	768	0.035287	0.0559	0.058305	0.180942	0.12642	0.208055			0.0164	0.019	0.032	0.0235	0.0437	0.123013		768	0.038059	0.039274	0.047588	0.067948	0.033233	0.060451		768	0.02379	0.033233	0.033689	0.043054	0.059775	0.16393		768	0.030401	0.02263	0.030638	0.025706	0.038924	0.063621
	769	0.035032	0.055659	0.05798	0.180624	0.126014	0.207758			0.0162	0.0188	0.0317	0.0232	0.0435	0.122809		769	0.037775	0.03905	0.047323	0.0676	0.032856	0.06024		769	0.023476	0.032856	0.033428	0.042733	0.059421	0.163468		769	0.03016	0.022338	0.03034	0.025441	0.038652	0.063363
	770	0.034805	0.055426	0.057723	0.180377	0.125658	0.207531			0.0159	0.0186	0.0316	0.022999	0.0432	0.122686		770	0.037431	0.038599	0.047108	0.067283	0.032569	0.060139		770	0.02314	0.032569	0.033057	0.042371	0.058995	0.163047		770	0.029846	0.022079	0.030079	0.025201	0.038521	0.063117
	771	0.034661	0.05524	0.05761	0.180304	0.125361	0.207477			0.015711	0.0183	0.0314	0.0228	0.043	0.122526		771	0.037005	0.03827	0.046766	0.066918	0.032288	0.059898		771	0.022882	0.032288	0.032773	0.042006	0.058592	0.162698		771	0.029626	0.021862	0.029862	0.024966	0.038277	0.062923
	772	0.034523	0.055075	0.057408	0.180203	0.125069	0.207397			0.0155	0.0181	0.0312	0.0226	0.0427	0.122347		772	0.036642	0.037948	0.046397	0.066526	0.031906	0.059611		772	0.022499	0.031906	0.03243	0.041603	0.058183	0.162259		772	0.029332	0.021557	0.029572	0.024757	0.037977	0.062705
	773	0.034369	0.05494	0.057207	0.180037	0.124791	0.207259			0.015311	0.0179	0.031	0.022383	0.0425	0.122204		773	0.036338	0.037658	0.046067	0.066139	0.031539	0.059363		773	0.02213	0.031539	0.032115	0.041285	0.057829	0.161822		773	0.029035	0.02127	0.029294	0.024567	0.037749	0.062487
	774	0.034178	0.054821	0.057096	0.179815	0.124531	0.207062			0.0152	0.0177	0.0309	0.0222	0.0423	0.122121		774	0.03605	0.037424	0.045808	0.065775	0.031291	0.059208		774	0.021909	0.031291	0.031908	0.041133	0.057562	0.161478		774	0.028816	0.021106	0.029106	0.024373	0.037662	0.062298
	775	0.033855	0.054577	0.056803	0.179608	0.124226	0.206777			0.015011	0.0176	0.0306	0.022	0.0421	0.121926		775	0.035724	0.037113	0.045537	0.065341	0.03096	0.059053		775	0.021558	0.03096	0.031619	0.040895	0.057182	0.161062		775	0.028566	0.020902	0.02883	0.024113	0.037429	0.062088
	776	0.033731	0.054383	0.056662	0.179339	0.124039	0.206662			0.0149	0.0174	0.0305	0.0218	0.0418	0.121775		776	0.035418	0.036836	0.045322	0.065088	0.030778	0.058898		776	0.021333	0.030778	0.031365	0.040602	0.05686	0.160689		776	0.028346	0.020689	0.028656	0.023895	0.037212	0.061883
	777	0.033616	0.054247	0.056536	0.179162	0.123817	0.206615			0.0147	0.017175	0.0303	0.0216	0.0416	0.1216		777	0.035132	0.036512	0.045021	0.064775	0.030447	0.058729		777	0.021027	0.030447	0.031088	0.040255	0.056521	0.160224		777	0.028099	0.020419	0.028434	0.023651	0.03701	0.061683
	778	0.033442	0.054138	0.056376	0.178994	0.123558	0.206531			0.014471	0.017	0.030091	0.0214	0.0414	0.121439		778	0.034811	0.036147	0.044685	0.064415	0.030024	0.058533		778	0.020723	0.030024	0.030821	0.039918	0.056147	0.159786		778	0.027842	0.020168	0.028186	0.023397	0.036824	0.061477
	779	0.03321	0.054016	0.056173	0.178738	0.123288	0.206333			0.0143	0.016785	0.0299	0.0212	0.0412	0.121326		779	0.034436	0.035784	0.044373	0.064069	0.029621	0.058322		779	0.02049	0.029621	0.030582	0.039643	0.055751	0.159482		779	0.027595	0.019991	0.027944	0.023155	0.036635	0.061254
	780	0.033102	0.053847	0.056012	0.178468	0.123004	0.206056			0.0141	0.0165	0.0297	0.021	0.0409	0.121172		780	0.034205	0.035529	0.043976	0.063767	0.029259	0.058231		780	0.020041	0.029259	0.030217	0.039352	0.055417	0.159101		780	0.027313	0.019704	0.027601	0.022903	0.036334	0.061019
	781	0.032969	0.053698	0.055813	0.178329	0.12278	0.205916			0.0139	0.0164	0.0295	0.0208	0.0407	0.121039		781	0.033881	0.035228	0.043695	0.063492	0.029013	0.058012		781	0.019874	0.029013	0.029951	0.039021	0.055143	0.158753		781	0.027054	0.019426	0.027373	0.022675	0.036161	0.060797
	782	0.032818	0.053556	0.055653	0.17821	0.122478	0.205811			0.0137	0.0162	0.0293	0.0205	0.0405	0.120864		782	0.033496	0.034912	0.04335	0.063137	0.028666	0.057755		782	0.019557	0.028666	0.029652	0.038655	0.054797	0.158374		782	0.026791	0.019133	0.027092	0.022428	0.035915	0.060578
	783	0.032624	0.053391	0.055485	0.178032	0.122142	0.20565			0.0135	0.016	0.0291	0.0203	0.040241	0.120702		783	0.03315	0.034605	0.042995	0.062779	0.028308	0.057537		783	0.019192	0.028308	0.029347	0.038311	0.054414	0.157978		783	0.026557	0.018859	0.026804	0.022169	0.035671	0.060363
	784	0.032386	0.053194	0.055273	0.177767	0.121847	0.205419			0.0133	0.0158	0.029	0.0202	0.04	0.120594		784	0.032901	0.034329	0.04271	0.062497	0.028027	0.057393		784	0.018931	0.028027	0.029078	0.038019	0.054055	0.15759		784	0.02636	0.018631	0.026572	0.02191	0.035512	0.060156
	785	0.032247	0.053056	0.055147	0.177589	0.121624	0.205443			0.0131	0.0156	0.0288	0.0199	0.039713	0.120443		785	0.032589	0.034098	0.042468	0.062224	0.027642	0.057187		785	0.018648	0.027642	0.028809	0.037628	0.053731	0.15721		785	0.026024	0.018397	0.026354	0.02166	0.035284	0.059985
	786	0.032059	0.052914	0.055011	0.177414	0.121389	0.205239			0.01291	0.0153	0.0286	0.0197	0.0395	0.120321		786	0.032324	0.033843	0.042125	0.061952	0.02743	0.057066		786	0.018446	0.02743	0.028541	0.037345	0.053397	0.156979		786	0.025805	0.018106	0.026119	0.021487	0.035076	0.059783
	787	0.031889	0.052832	0.054868	0.177207	0.121126	0.205025			0.0127	0.0151	0.028412	0.01956	0.039273	0.120191		787	0.032072	0.033624	0.041845	0.06168	0.027151	0.056936		787	0.018146	0.027151	0.028232	0.037088	0.053033	0.156529		787	0.025583	0.017897	0.025912	0.021285	0.034879	0.059564
	788	0.031744	0.052749	0.054706	0.177049	0.120852	0.204866			0.0126	0.015	0.0282	0.0194	0.0391	0.120067		788	0.031842	0.033416	0.041661	0.061419	0.026798	0.056787		788	0.017848	0.026798	0.027968	0.036885	0.052689	0.156046		788	0.025359	0.017691	0.025731	0.021069	0.034696	0.059375
	789	0.031624	0.052606	0.054534	0.176994	0.120589	0.20479			0.0124	0.0148	0.0281	0.0192	0.0389	0.119967		789	0.03164	0.03318	0.041535	0.061179	0.026428	0.056643		789	0.017646	0.026428	0.027809	0.036732	0.052402	0.155725		789	0.025136	0.01741	0.025553	0.020853	0.034535	0.059238
	790	0.031581	0.052462	0.054453	0.176895	0.120363	0.204793			0.0122	0.014641	0.0279	0.019	0.0387	0.119868		790	0.031411	0.032897	0.041216	0.060962	0.026169	0.056597		790	0.017376	0.026169	0.027605	0.036395	0.052094	0.15536		790	0.024846	0.01718	0.025302	0.020533	0.034411	0.059062
	791	0.031436	0.052327	0.054335	0.17674	0.120243	0.204729			0.0121	0.0145	0.0278	0.018854	0.0385	0.119765		791	0.03121	0.03273	0.040926	0.060725	0.025895	0.0564		791	0.017053	0.025895	0.027334	0.036129	0.051726	0.154958		791	0.024608	0.017021	0.025119	0.020372	0.034268	0.05885
	792	0.03129	0.05221	0.054183	0.176639	0.120187	0.204663			0.0119	0.0143	0.0277	0.0186	0.0383	0.119643		792	0.030961	0.032522	0.040717	0.060473	0.025612	0.056232		792	0.016756	0.025612	0.027074	0.035869	0.051443	0.154616		792	0.024385	0.016816	0.024926	0.020196	0.034069	0.05868
	793	0.031169	0.052122	0.054066	0.176593	0.120123	0.204618			0.0118	0.01409	0.0275	0.018448	0.0381	0.119511		793	0.030685	0.032353	0.040547	0.060223	0.025296	0.056065		793	0.016509	0.025296	0.026834	0.035598	0.051168	0.15429		793	0.02416	0.016548	0.02472	0.019981	0.033844	0.058532
	794	0.031066	0.052055	0.054021	0.176576	0.119988	0.204595			0.0116	0.013952	0.0273	0.0183	0.037837	0.119375		794	0.030431	0.03226	0.040368	0.059984	0.024939	0.055861		794	0.016304	0.024939	0.026587	0.035302	0.050823	0.153947		794	0.02391	0.016241	0.024501	0.019722	0.033622	0.058372
	795	0.030904	0.05191	0.053923	0.176546	0.119778	0.204552			0.0114	0.0138	0.0271	0.0181	0.0376	0.119219		795	0.030291	0.031952	0.040187	0.059704	0.024593	0.055684		795	0.016065	0.024593	0.026207	0.034931	0.050476	0.153702		795	0.023576	0.016007	0.024253	0.019375	0.03337	0.058172
	796	0.030743	0.051766	0.053722	0.176314	0.119561	0.204334			0.0113	0.0136	0.0269	0.0179	0.0374	0.119109		796	0.030073	0.031694	0.039893	0.059453	0.024328	0.055567		796	0.015851	0.024328	0.026032	0.034638	0.050212	0.153309		796	0.023391	0.015801	0.024053	0.019191	0.03321	0.05801
	797	0.030576	0.051653	0.053576	0.17621	0.119351	0.204256			0.011133	0.0134	0.0268	0.0178	0.0372	0.118984		797	0.029908	0.031539	0.039743	0.059251	0.024055	0.055457		797	0.015648	0.024055	0.025869	0.034388	0.049887	0.152958		797	0.023189	0.015588	0.023896	0.018992	0.033059	0.057858
	798	0.03041	0.051557	0.05347	0.176178	0.119181	0.204268			0.011	0.0132	0.0267	0.0176	0.037	0.118868		798	0.029739	0.031367	0.039601	0.059039	0.023789	0.055304		798	0.015435	0.023789	0.025703	0.034162	0.049596	0.152663		798	0.022962	0.01542	0.023729	0.018788	0.032877	0.057677
	799	0.030241	0.051457	0.053361	0.176089	0.119045	0.204275			0.0108	0.013	0.0265	0.0174	0.0368	0.118777		799	0.029512	0.031101	0.039345	0.05877	0.023532	0.055101		799	0.015199	0.023532	0.025517	0.033928	0.049402	0.152406		799	0.022732	0.015297	0.023519	0.018599	0.032657	0.057466
	800	0.030019	0.051335	0.053238	0.175801	0.118758	0.204257			0.010653	0.0129	0.0263	0.0173	0.0367	0.118646		800	0.029319	0.030966	0.039168	0.058488	0.023178	0.054991		800	0.014946	0.023178	0.025169	0.033598	0.049095	0.152157		800	0.022509	0.014964	0.023332	0.01834	0.032477	0.057365
																		0					0
[truncated: 10 more columns]

## Sheet: Supple. Figure 1
	Supple. Fig. 1-TEM images

## Sheet: Supple. Figure 2
	Supple. Fig. 2-photographic image of Electrophoresis

## Sheet: Supple. Figure 3
	Supple. Fig. 3 (a, c, e)-TEM images					Supple. Fig. 3 (b, d, f)-size distribution of 20-, 50-, 100- AuNPs
							20 nm AuNPs				50 nm AuNPs				100 nm AuNPs
							Size (nm)	Average	SD		Size (nm)	Average	SD		Size (nm)	Average	SD
						1	19.355	19.917	1.26135	1	57.797	50.2125	4.04542	1	103.932	103.397	7.42989
						2	19.46			2	54.653			2	97.06
						3	19.901			3	54.835			3	99.813
						4	21.9			4	56.09			4	100.062
						5	19.901			5	43.87			5	104.483
						6	17.739			6	44.672			6	98.154
						7	19.571			7	51.775			7	110.522
						8	20.937			8	51.607			8	107.564
						9	19.207			9	46.883			9	122.351
						10	19.151			10	50.035			10	86.721
						11	22.073			11	47.298			11	105.293
						12	20.518			12	58.452			12	85.136
						13	21.751			13	53.007			13	100.04
						14	21.475			14	55.109			14	91.587
						15	19.46			15	39.351			15	99.576
						16	21.092			16	42.018			16	110.313
						17	19.654			17	45.094			17	107.406
						18	20.676			18	52.652			18	120.891
						19	21.092			19	42.938			19	100.378
						20	20.226			20	54.367			20	100.877
						21	22.073			21	53.408			21	100.7
						22	18.865			22	50.59			22	102.383
						23	20.226			23	50.395			23	94.147
						24	21.974			24	46.862			24	112.738
						25	20.545			25	50.333			25	111.716
						26	22.94			26	50.981			26	103.42
						27	19.792			27	49.961			27	102.945
						28	20.859			28	51.622			28	101.957
						29	23.011			29	44.959			29	107.332
						30	19.009			30	49.046			30	110.756
						31	19.009			31	44.82			31	99.467
						32	18.779			32	49.881			32	108.592
						33	21.066			33	45.042			33	100.156
						34	20.937			34	49.484			34	100.896
						35	22.438			35	50.67			35	101.451
						36	21.751			36	58.567			36	105.428
						37	22.438			37	49.95			37	107.103
						38	18.779			38	45.122			38	110.348
						39	19.571			39	49.56			39	96.888
						40	21.066			40	44.885			40	103.191
						41	19.764			41	51.86			41	106.918
						42	18.634			42	50.256			42	111.497
						43	20.963			43	52.127			43	103.924
						44	21.475			44	56.977			44	110.649
						45	21.246			45	55.421			45	106.138
						46	20.891			46	43.616			46	104.069
						47	19.995			47	51.834			47	98.924
						48	20.518			48	50.588			48	102.835
						49	21.539			49	52.817			49	105.496
						50	22.222			50	50.646			50	85.662
						51	20.139			51	54.685			51	97.613
						52	23.334			52	51.439			52	105.728
						53	19.556			53	47.321			53	101.014
						54	20.891			54	45.183			54	94.5
						55	21.795			55	44.818			55	104.172
						56	20.151			56	44.49			56	94.81
						57	19.069			57	43.804			57	101.607
						58	18.955			58	46.862			58	109.475
						59	20.246			59	46.405			59	97.613
						60	20.507			60	47.044			60	110.422
						61	20.565			61	51.439			61	107.041
						62	20.845			62	44.629			62	97.977
						63	21.628			63	50.491			63	113.404
						64	20.518			64	49.593			64	92.366
						65	20.151			65	51.776			65	117.596
						66	21.573			66	49.937			66	107.369
						67	20.187			67	58.029			67	103.593
						68	19.568			68	44.672			68	107.419
						69	20.282			69	52.566			69	126.221
						70	21.74			70	44.796			70	98.063
						71	19.258			71	44.672			71	82.697
						72	20.424			72	43.422			72	103.129
						73	19.642			73	47.114			73	98.113
						74	20.043			74	52.876			74	106.332
						75	21.628			75	53.717			75	107.538
						76	21.246			76	51.019			76	109.73
						77	20.246			77	52.144			77	103.634
						78	20.246			78	54.039			78	106.8
						79	19.642			79	54.232			79	107.714
						80	20.223			80	55.027			80	95.465
						81	19.886			81	51.867			81	106.146
						82	20.246			82	55.356			82	100.022
						83	18.764			83	51.535			83	96.416
						84	17.933			84	49.152			84	114.26
						85	18.66			85	51.741			85	110.639
						86	18.153			86	52.276			86	97.211
						87	19.478			87	53.278			87	100.961
						88	17.941			88	51.765			88	88.805
						89	19.217			89	42.518			89	106.671
						90	19.111			90	47.743			90	104.581
						91	20.857			91	49.863			91	108.863
						92	18.153			92	47.686			92	102.379
						93	18.813			93	57.583			93	105.938
						94	19.131			94	51.854			94	106.483
						95	19.021			95	46.366			95	103.778
						96	18.116			96	50.853			96	107.812
						97	17.933			97	50.13			97	108.458
						98	17.776			98	52.583			98	100.961
						99	17.243			99	51.322			99	94.174
						100	19.901			100	50.997			100	113.038
						101	19.617			101	50.273			101	91.74
						102	19.671			102	46.937			102	93.339
						103	19.498			103	51.749			103	108.205
						104	17.886			104	48.974
						105	18.896			105	45.411
						106	20.807			106	52.675
						107	19.579			107	46.66
						108	18.959			108	58.802
						109	19.569			109	58.327
						110	19.069			110	52.291
						111	18.206			111	53.783
						112	19.898			112	53.337
						113	17.542			113	50.42
						114	17.542			114	48.322
						115	18.865			115	50.506
						116	19.142			116	49.324
						117	19.665			117	52.738
						118	20.382			118	51.802
						119	20.553			119	45.69
						120	18.364			120	49.663
						121	18.966			121	54.854
						122	20.303			122	53.896
						123	19.792
						124	21.064
						125	19.498
						126	20.147
						127	18.797
						128	18.847
						129	18.037
						130	18.896
						131	20.507
						132	17.134
						133	19.287
						134	19.013
						135	19.474
						136	19.918
						137	18.23
						138	20.157
						139	19.324
						140	19.131

## Sheet: Supple. Figure 4
	Supple. Fig. 4-photographic image of Electrophoresis

## Sheet: Supple. Figure 5
	Supple. Fig. 5-Salt resistance test of 50-, 100-nm PNAC
	50-nm PNAC				100-nm PNAC
	Wavelength	DW	PBS		Wavelength	DW	PBS
	400	0.482302	0.464939		400	0.393906	0.306038
	401	0.4786	0.461459		401	0.392604	0.30515
	402	0.477683	0.46036		402	0.392613	0.305229
	403	0.476763	0.459378		403	0.392697	0.305263
	404	0.475774	0.458589		404	0.392646	0.305239
	405	0.475007	0.45765		405	0.392528	0.305444
	406	0.4741	0.457181		406	0.392766	0.305682
	407	0.473284	0.45624		407	0.392703	0.305642
	408	0.472531	0.455213		408	0.392578	0.305524
	409	0.471806	0.45435		409	0.392527	0.30549
	410	0.47107	0.453733		410	0.392563	0.305664
	411	0.470376	0.452777		411	0.39235	0.305895
	412	0.469529	0.451882		412	0.392389	0.305927
	413	0.468503	0.450974		413	0.392354	0.30597
	414	0.467381	0.450025		414	0.39213	0.306006
	415	0.466366	0.449056		415	0.391822	0.305786
	416	0.465544	0.448018		416	0.391587	0.305728
	417	0.464595	0.447107		417	0.391486	0.305785
	418	0.463633	0.446312		418	0.391472	0.305756
	419	0.462729	0.445565		419	0.391351	0.305618
	420	0.461909	0.444783		420	0.390902	0.305497
	421	0.461131	0.44429		421	0.39094	0.305552
	422	0.460351	0.44331		422	0.390789	0.305509
	423	0.459436	0.442424		423	0.390619	0.305354
	424	0.458588	0.44171		424	0.390421	0.305204
	425	0.457983	0.441063		425	0.390157	0.305148
	426	0.457101	0.440422		426	0.389961	0.304911
	427	0.45634	0.439693		427	0.389835	0.30495
	428	0.455621	0.439086		428	0.38974	0.304818
	429	0.454932	0.438396		429	0.389545	0.304619
	430	0.454237	0.437558		430	0.389248	0.304465
	431	0.45344	0.436915		431	0.38913	0.3043
	432	0.452797	0.436235		432	0.388854	0.304084
	433	0.452136	0.435725		433	0.388648	0.303832
	434	0.451427	0.43519		434	0.388419	0.303626
	435	0.450764	0.434598		435	0.388117	0.303437
	436	0.450311	0.434083		436	0.387755	0.303138
	437	0.449487	0.433448		437	0.387406	0.302983
	438	0.449066	0.433057		438	0.387213	0.302805
	439	0.448525	0.432568		439	0.386877	0.302539
	440	0.447905	0.432015		440	0.386484	0.302217
	441	0.447444	0.431558		441	0.386247	0.301921
	442	0.446973	0.431021		442	0.386066	0.301778
	443	0.446391	0.430599		443	0.385746	0.301541
	444	0.445893	0.43013		444	0.385323	0.301227
	445	0.445481	0.429685		445	0.384897	0.300947
	446	0.445073	0.429322		446	0.384535	0.300733
	447	0.444487	0.428958		447	0.384192	0.300385
	448	0.444174	0.428465		448	0.383706	0.300074
	449	0.443885	0.428263		449	0.383312	0.29984
	450	0.443552	0.428009		450	0.382834	0.299498
	451	0.443226	0.42766		451	0.382304	0.2991
	452	0.443074	0.427571		452	0.382014	0.298969
	453	0.442945	0.427462		453	0.381639	0.298666
	454	0.4429	0.427256		454	0.381225	0.298427
	455	0.442866	0.427103		455	0.380767	0.298206
	456	0.442801	0.427062		456	0.380275	0.297941
	457	0.442727	0.427033		457	0.37978	0.297499
	458	0.442796	0.427107		458	0.379423	0.297325
	459	0.442891	0.42725		459	0.379005	0.297101
	460	0.443038	0.42741		460	0.37855	0.296825
	461	0.443274	0.42755		461	0.378103	0.296548
	462	0.443566	0.427824		462	0.377666	0.296356
	463	0.443882	0.428109		463	0.377175	0.295989
	464	0.444309	0.428495		464	0.376717	0.295699
	465	0.444845	0.428974		465	0.376297	0.295502
	466	0.445436	0.429473		466	0.375877	0.295293
	467	0.446083	0.430094		467	0.375556	0.295022
	468	0.446798	0.430711		468	0.375051	0.29471
	469	0.447603	0.431472		469	0.374596	0.294435
	470	0.448497	0.432382		470	0.374293	0.294232
	471	0.449451	0.433266		471	0.374054	0.29409
	472	0.450544	0.434367		472	0.373667	0.293827
	473	0.451669	0.435437		473	0.373379	0.293605
	474	0.452939	0.436634		474	0.373122	0.293417
	475	0.454403	0.437999		475	0.372896	0.29328
	476	0.456047	0.439485		476	0.372741	0.293215
	477	0.457688	0.44116		477	0.372632	0.293045
	478	0.459737	0.443141		478	0.372538	0.29299
	479	0.462081	0.445385		479	0.372531	0.292967
	480	0.464659	0.447862		480	0.372616	0.292981
	481	0.46746	0.450534		481	0.372783	0.293063
	482	0.470716	0.4534		482	0.37312	0.293193
	483	0.474037	0.456562		483	0.373518	0.293486
	484	0.477596	0.460009		484	0.374084	0.293823
	485	0.481348	0.463647		485	0.374744	0.294169
	486	0.48528	0.467436		486	0.375453	0.29456
	487	0.489742	0.47166		487	0.376455	0.29521
	488	0.494396	0.47622		488	0.377544	0.295778
	489	0.499491	0.481186		489	0.378858	0.296593
	490	0.505	0.486508		490	0.380385	0.297569
	491	0.510886	0.492178		491	0.382096	0.298616
	492	0.517305	0.498449		492	0.384013	0.299848
	493	0.524188	0.50514		493	0.386295	0.301312
	494	0.531444	0.512134		494	0.388721	0.302918
	495	0.539096	0.519393		495	0.391375	0.304659
	496	0.547199	0.526931		496	0.39432	0.306536
	497	0.555922	0.53493		497	0.397517	0.308577
	498	0.564992	0.543319		498	0.401	0.310821
	499	0.574528	0.552153		499	0.404667	0.313179
	500	0.584379	0.561433		500	0.40854	0.315629
	501	0.594532	0.57122		501	0.412656	0.318206
	502	0.605406	0.581808		502	0.417091	0.321087
	503	0.61655	0.59267		503	0.421593	0.324088
	504	0.628143	0.603928		504	0.426412	0.327244
	505	0.639773	0.615274		505	0.431316	0.330436
	506	0.651319	0.626606		506	0.436209	0.333622
	507	0.663334	0.638296		507	0.441343	0.33693
	508	0.675706	0.650086		508	0.446743	0.340352
	509	0.688495	0.662153		509	0.452174	0.344014
	510	0.701693	0.674505		510	0.457891	0.347771
	511	0.715416	0.687254		511	0.464039	0.351607
	512	0.730035	0.700743		512	0.470559	0.355768
	513	0.744828	0.714383		513	0.477259	0.360081
	514	0.759824	0.728439		514	0.484102	0.364426
	515	0.774842	0.742759		515	0.491063	0.368819
	516	0.789666	0.757145		516	0.498063	0.373277
	517	0.804042	0.771357		517	0.504947	0.377817
	518	0.818036	0.784684		518	0.511682	0.382239
	519	0.831926	0.797939		519	0.518645	0.386699
	520	0.845437	0.810934		520	0.52569	0.391213
	521	0.858537	0.823607		521	0.532755	0.395752
	522	0.871507	0.83608		522	0.539895	0.400233
	523	0.883427	0.847507		523	0.547083	0.404765
	524	0.895042	0.858424		524	0.554245	0.409346
	525	0.906006	0.868636		525	0.561493	0.413882
	526	0.916206	0.878022		526	0.56885	0.418365
	527	0.9258	0.886547		527	0.57624	0.422873
	528	0.933827	0.894025		528	0.5835	0.427392
	529	0.940929	0.900571		529	0.590735	0.431764
	530	0.946913	0.90621		530	0.597845	0.436037
	531	0.951835	0.910967		531	0.604882	0.44028
	532	0.955966	0.914857		532	0.612039	0.44457
	533	0.958254	0.916879		533	0.618915	0.44869
	534	0.959506	0.917981		534	0.625944	0.452886
	535	0.959624	0.918075		535	0.632972	0.457078
	536	0.958582	0.917015		536	0.640013	0.461228
	537	0.956426	0.914628		537	0.647197	0.465327
	538	0.952679	0.910934		538	0.65392	0.469245
	539	0.948128	0.906431		539	0.660571	0.472983
	540	0.942639	0.90113		540	0.667043	0.476575
	541	0.936126	0.89502		541	0.673409	0.480102
	542	0.92857	0.888087		542	0.679855	0.483663
	543	0.920036	0.88007		543	0.686337	0.487076
	544	0.910022	0.871089		544	0.692899	0.490541
	545	0.898874	0.860952		545	0.699456	0.493958
	546	0.886711	0.84962		546	0.705978	0.497314
	547	0.873599	0.837178		547	0.712461	0.50064
	548	0.85985	0.823611		548	0.718858	0.503904
	549	0.845139	0.809544		549	0.724935	0.506952
	550	0.829796	0.795057		550	0.731005	0.510268
	551	0.814073	0.780255		551	0.736976	0.513551
	552	0.798168	0.765258		552	0.742614	0.516261
	553	0.781786	0.74995		553	0.74793	0.518767
	554	0.76506	0.734272		554	0.753183	0.521202
	555	0.748267	0.718635		555	0.758145	0.523522
	556	0.731475	0.703082		556	0.76286	0.525672
	557	0.714666	0.687561		557	0.767426	0.52763
	558	0.697719	0.672232		558	0.771604	0.529527
	559	0.680695	0.657036		559	0.775592	0.531283
	560	0.663904	0.641884		560	0.779292	0.532857
	561	0.647307	0.626737		561	0.782782	0.534268
	562	0.630873	0.611608		562	0.786126	0.535543
	563	0.615123	0.596702		563	0.788969	0.536617
	564	0.599508	0.58209		564	0.791631	0.537652
	565	0.584022	0.567794		565	0.794008	0.538552
	566	0.568733	0.553651		566	0.79608	0.539299
	567	0.553681	0.53954		567	0.797887	0.539906
	568	0.538809	0.525739		568	0.799559	0.540386
	569	0.524041	0.512113		569	0.800864	0.540786
	570	0.509755	0.498979		570	0.801924	0.540984
	571	0.495958	0.486308		571	0.802683	0.541037
	572	0.482684	0.474167		572	0.803117	0.541009
	573	0.470333	0.463202		573	0.803326	0.540855
	574	0.458323	0.452642		574	0.803221	0.540658
	575	0.446793	0.442377		575	0.802954	0.540379
	576	0.435538	0.43221		576	0.80247	0.539975
	577	0.424374	0.422012		577	0.801726	0.539431
	578	0.413305	0.41185		578	0.800719	0.538788
	579	0.402107	0.401479		579	0.799464	0.537957
	580	0.391232	0.391189		580	0.797918	0.537014
	581	0.380492	0.381014		581	0.79608	0.535956
	582	0.369874	0.371103		582	0.793961	0.534807
	583	0.359834	0.361905		583	0.79157	0.533643
	584	0.350411	0.353191		584	0.789073	0.53237
	585	0.341341	0.344753		585	0.78635	0.530958
	586	0.332529	0.336636		586	0.783396	0.529432
	587	0.323945	0.328869		587	0.780225	0.527841
	588	0.315669	0.32146		588	0.776858	0.52626
	589	0.307773	0.31441		589	0.773318	0.524497
	590	0.300266	0.307627		590	0.769567	0.522779
	591	0.293045	0.30104		591	0.765699	0.52099
	592	0.286095	0.294618		592	0.761783	0.519097
	593	0.279515	0.288388		593	0.757839	0.517182
	594	0.273184	0.282364		594	0.753658	0.515278
	595	0.267033	0.276569		595	0.74922	0.513309
	596	0.261063	0.270901		596	0.744698	0.51124
	597	0.255315	0.265389		597	0.740141	0.509104
	598	0.249869	0.260191		598	0.735467	0.506994
	599	0.244574	0.255104		599	0.730561	0.504821
	600	0.239396	0.250186		600	0.725555	0.502546
	601	0.234355	0.245364		601	0.720418	0.500208
	602	0.229476	0.240686		602	0.715155	0.497822
	603	0.224778	0.236294		603	0.709805	0.495385
	604	0.22022	0.232134		604	0.704429	0.493041
	605	0.216026	0.228298		605	0.699133	0.490715
	606	0.212141	0.224613		606	0.693983	0.488433
	607	0.208498	0.221045		607	0.688941	0.486229
	608	0.205017	0.217636		608	0.683897	0.48412
	609	0.201636	0.214301		609	0.678752	0.481826
	610	0.198322	0.210927		610	0.673522	0.479474
	611	0.194989	0.20756		611	0.668054	0.477037
	612	0.19163	0.204188		612	0.662316	0.474479
	613	0.188282	0.200781		613	0.656344	0.471775
	614	0.184992	0.197452		614	0.650073	0.469022
	615	0.181875	0.194295		615	0.643953	0.466316
	616	0.178922	0.191357		616	0.637933	0.463669
	617	0.176131	0.188622		617	0.632016	0.46108
	618	0.173492	0.186039		618	0.626199	0.458534
	619	0.170973	0.183521		619	0.620274	0.455956
	620	0.168534	0.181127		620	0.614417	0.453394
	621	0.166169	0.178827		621	0.608633	0.450931
	622	0.16392	0.176586		622	0.60291	0.448521
	623	0.161824	0.174381		623	0.597231	0.446085
	624	0.159819	0.172289		624	0.591573	0.443613
	625	0.15791	0.170254		625	0.585931	0.441188
	626	0.156028	0.168238		626	0.580241	0.438773
	627	0.154195	0.166271		627	0.574558	0.436361
	628	0.152444	0.164391		628	0.568941	0.433944
	629	0.150761	0.162619		629	0.563284	0.431474
	630	0.14915	0.160889		630	0.557704	0.429088
	631	0.147633	0.159254		631	0.552151	0.426755
	632	0.14617	0.15767		632	0.546639	0.424475
	633	0.144729	0.1561		633	0.541174	0.422226
	634	0.143361	0.154634		634	0.535694	0.419858
	635	0.14205	0.153219		635	0.530205	0.417632
	636	0.140798	0.151909		636	0.524866	0.415473
	637	0.139606	0.150646		637	0.51965	0.413347
	638	0.138473	0.149387		638	0.51453	0.411245
	639	0.137399	0.148199		639	0.509608	0.409227
	640	0.136495	0.147138		640	0.504981	0.407345
	641	0.13553	0.146046		641	0.500261	0.40542
	642	0.134555	0.144958		642	0.495487	0.403459
	643	0.133629	0.143911		643	0.490697	0.401492
	644	0.13275	0.14288		644	0.48579	0.399552
	645	0.131851	0.141817		645	0.480778	0.397518
	646	0.13097	0.140788		646	0.475627	0.395482
	647	0.130092	0.139747		647	0.470417	0.393426
	648	0.129218	0.1387		648	0.465275	0.391376
	649	0.128385	0.137746		649	0.460394	0.389426
	650	0.127658	0.136909		650	0.455663	0.387618
	651	0.126903	0.13605		651	0.450965	0.385804
	652	0.126196	0.135212		652	0.446408	0.384051
	653	0.125541	0.134409		653	0.441997	0.382363
	654	0.124859	0.133622		654	0.437616	0.380671
	655	0.124242	0.132854		655	0.433225	0.378994
	656	0.123578	0.132066		656	0.428959	0.377272
	657	0.122933	0.131252		657	0.424692	0.375584
	658	0.12231	0.130463		658	0.420423	0.37394
	659	0.121673	0.129783		659	0.41624	0.372301
	660	0.121098	0.129052		660	0.412098	0.370686
	661	0.12051	0.128326		661	0.407976	0.369134
	662	0.119934	0.127617		662	0.403934	0.367591
	663	0.119364	0.126917		663	0.399958	0.366041
	664	0.118781	0.126206		664	0.395989	0.36449
	665	0.118199	0.125523		665	0.392102	0.362931
	666	0.117602	0.124862		666	0.388296	0.361441
	667	0.117009	0.124197		667	0.384559	0.359983
	668	0.116422	0.123532		668	0.380881	0.358553
	669	0.115837	0.122889		669	0.377254	0.357159
	670	0.115292	0.122214		670	0.3738	0.355809
	671	0.114711	0.121555		671	0.370399	0.354458
	672	0.114159	0.120891		672	0.367094	0.353155
	673	0.113614	0.120217		673	0.363876	0.351861
	674	0.113024	0.119538		674	0.360708	0.350506
	675	0.1125	0.11891		675	0.357549	0.349217
	676	0.111894	0.118186		676	0.354309	0.347896
	677	0.111281	0.117497		677	0.351027	0.346556
	678	0.110675	0.116824		678	0.347709	0.345197
	679	0.110055	0.116096		679	0.344356	0.343813
	680	0.109369	0.115425		680	0.341064	0.342388
	681	0.108707	0.114745		681	0.337766	0.341018
	682	0.108065	0.114045		682	0.334569	0.339677
	683	0.107425	0.113331		683	0.331486	0.338357
	684	0.106769	0.112612		684	0.328492	0.337059
	685	0.106148	0.111891		685	0.325642	0.335814
	686	0.105607	0.111273		686	0.32285	0.334626
	687	0.105056	0.110628		687	0.320095	0.333406
	688	0.104473	0.109959		688	0.317385	0.332155
	689	0.103865	0.109307		689	0.314721	0.330912
	690	0.103258	0.108615		690	0.31196	0.329686
	691	0.102589	0.107969		691	0.309232	0.328412
	692	0.101968	0.107276		692	0.306555	0.327149
	693	0.101369	0.106574		693	0.303928	0.325881
	694	0.100734	0.105935		694	0.301337	0.32459
	695	0.100128	0.105304		695	0.298777	0.323423
	696	0.0996	0.104675		696	0.296322	0.322223
	697	0.0989	0.104024		697	0.293852	0.321001
	698	0.0983	0.103381		698	0.29142	0.319801
	699	0.0977	0.10278		699	0.289108	0.318663
	700	0.0971	0.102126		700	0.286759	0.317481
	701	0.0965	0.101503		701	0.284514	0.316298
	702	0.0959	0.100886		702	0.282269	0.315117
	703	0.0953	0.100266		703	0.280045	0.313951
	704	0.0948	0.0996		704	0.277893	0.312809
	705	0.0942	0.099		705	0.275777	0.311592
	706	0.0937	0.0985		706	0.273774	0.310489
	707	0.0931	0.0978594		707	0.271773	0.309385
	708	0.0925	0.0972		708	0.269757	0.308266
	709	0.0919	0.0967		709	0.267735	0.307146
	710	0.0913	0.0960791		710	0.265719	0.305983
	711	0.0908	0.0955		711	0.263779	0.304844
	712	0.0902	0.0949		712	0.261763	0.303678
	713	0.0896	0.0942		713	0.259688	0.302483
	714	0.089	0.0936		714	0.257632	0.301282
	715	0.0884	0.093		715	0.255696	0.300182
	716	0.0878	0.0924		716	0.25383	0.299048
	717	0.0872	0.0918		717	0.251996	0.297915
	718	0.0866	0.0912		718	0.250185	0.296798
	719	0.0861	0.0906		719	0.248401	0.295701
	720	0.0855	0.0901		720	0.246703	0.294629
	721	0.085	0.0894		721	0.244954	0.293508
	722	0.0844	0.0888		722	0.243223	0.292414
	723	0.0838	0.0883		723	0.241526	0.291317
	724	0.0832371	0.0877		724	0.239856	0.290174
	725	0.0827	0.087		725	0.23814	0.289074
	726	0.0821	0.0865		726	0.236453	0.288016
	727	0.0815	0.0859		727	0.234801	0.286917
	728	0.0809	0.0853		728	0.233177	0.285809
	729	0.0803	0.0847		729	0.231575	0.284745
	730	0.0798	0.0841		730	0.230021	0.28367
	731	0.0792	0.0835		731	0.228494	0.282605
	732	0.0787	0.083		732	0.226997	0.281531
	733	0.0781	0.0824281		733	0.225522	0.280485
	734	0.0776	0.0819		734	0.224054	0.27949
	735	0.0771	0.0813		735	0.222607	0.278364
	736	0.0765	0.0807474		736	0.221184	0.277369
	737	0.076	0.0802		737	0.21976	0.276379
	738	0.0754	0.0796		738	0.218352	0.275357
	739	0.0749	0.0791		739	0.216985	0.274314
	740	0.0744	0.0786		740	0.215696	0.273427
	741	0.0739	0.078		741	0.214423	0.272485
	742	0.0734	0.0775		742	0.213137	0.271525
	743	0.0729	0.077		743	0.211845	0.270556
	744	0.0724	0.0766		744	0.210552	0.269577
	745	0.0718	0.076		745	0.209229	0.268559
	746	0.0712	0.0754		746	0.207922	0.267605
	747	0.0707	0.0749		747	0.206619	0.266625
	748	0.0702	0.0743		748	0.205353	0.265625
	749	0.0696	0.0738		749	0.20415	0.264593
	750	0.069122	0.0732		750	0.202956	0.263261
	751	0.0686	0.0727		751	0.201734	0.26224
	752	0.0681	0.0722		752	0.200532	0.261296
	753	0.0676	0.0716305		753	0.199359	0.260379
	754	0.0671	0.0711		754	0.198208	0.259475
	755	0.0666	0.0706		755	0.197054	0.258571
	756	0.0661	0.0701		756	0.195893	0.257597
	757	0.0656	0.0696805		757	0.194746	0.256663
	758	0.0651	0.0692		758	0.193606	0.25576
	759	0.0646	0.0687		759	0.192465	0.25486
	760	0.0641	0.0681		760	0.191353	0.253987
	761	0.0636109	0.0676		761	0.190298	0.253127
	762	0.0631	0.0671		762	0.189273	0.252278
	763	0.0627	0.0667		763	0.188257	0.251431
	764	0.0622178	0.0662072		764	0.187238	0.250583
	765	0.0617	0.0658		765	0.186222	0.249748
	766	0.0613	0.0653		766	0.185199	0.248879
	767	0.0609	0.0648		767	0.184205	0.248065
	768	0.0603816	0.0643		768	0.183202	0.247237
	769	0.0599	0.0638		769	0.182165	0.246332
	770	0.0594	0.0634		770	0.181219	0.245507
	771	0.059	0.0629		771	0.180297	0.244718
	772	0.0586	0.0625		772	0.179378	0.243939
	773	0.0581	0.0621		773	0.178476	0.243191
	774	0.0577	0.0617		774	0.1776	0.242477
	775	0.0572	0.0612		775	0.176717	0.241673
	776	0.0568	0.0608		776	0.175836	0.240947
	777	0.0564	0.0604		777	0.174979	0.240216
	778	0.0561	0.06		778	0.17414	0.239475
	779	0.0556	0.0595		779	0.173296	0.238722
	780	0.0552	0.0591		780	0.172355	0.237907
	781	0.0547192	0.0587		781	0.171451	0.237155
	782	0.054331	0.0582		782	0.170623	0.236383
	783	0.0539	0.0578		783	0.16979	0.235608
	784	0.0535	0.0574		784	0.168892	0.234859
	785	0.0532	0.0569656		785	0.16807	0.234148
	786	0.0527	0.0565		786	0.167235	0.233414
	787	0.0523	0.0561		787	0.166384	0.232662
	788	0.0519	0.0557		788	0.165546	0.231912
	789	0.0515	0.0553		789	0.164751	0.231186
	790	0.0512	0.055		790	0.164023	0.230488
	791	0.0508	0.0546		791	0.163188	0.229824
	792	0.0504	0.0542		792	0.162384	0.22915
	793	0.0501	0.0539		793	0.161631	0.228478
	794	0.0498	0.0535209		794	0.160914	0.227823
	795	0.0494	0.0532		795	0.160185	0.227153
	796	0.0490951	0.0528		796	0.15946	0.22651
	797	0.0487	0.0524		797	0.158716	0.225827
	798	0.0484	0.052		798	0.157987	0.225152
	799	0.0481	0.0517		799	0.157292	0.224517
	800	0.0477	0.0513532		800	0.156563	0.223807

[truncated: 18 more sheets: Supple. Figure 6, Supple. Figure 7., Supple. Figure 8., Supple. Figure 9., Supple. Figure 10., Supple. Figure 11., Supple. Figure 12., Supple. Figure 13, Supple. Figure 14., Supple. Figure 15., Supple. Figure 16., Supple. Figure 17., Supple. Figure 18., Supple. Figure 19., Supple. Figure 20., Supple. Figure 21., Supple. Figure 22., Supple. Figure 23.]
